# Supplementary material for: Selaginella extracts extend lifespan and mitigate oxidative stress in Caenorhabditis elegans
Source: Front Pharmacol. 2025 Nov 25;16:1658991. doi: 10.3389/fphar.2025.1658991 (PMC12687336; doi:10.3389/fphar.2025.1658991)
Supplement: Supplementary file 2 [file Supplementaryfile2.xlsx]

## Sheet: Table S2
Table S2. Primer sequences.
pmp-3 F	GTTCCCGTGTTCATCACTCAT
pmp-3 R	ACACCGTCGAGAAGCTGTAGA
sod-3-F	GAACCGCAATAGTGATGTCAGA
sod-3-R	TTGGCTAAGGATGGTGGAGAA
gst-3-F	TTTAATGCACGCGGACTTGC
gst-3-R	CTTGTCCACTAGGAAAAGTTGGT
gst-4-F	TGATGCTCGTGCTCTTGCT
gst-4-R	TGATGCTCGTGCTCTTGCT
gsto-1-F	GCTCCAGCAGTAGAGCACAA
gsto-1-R	GCATGGGCTACCGCAGTTA
hsp-16.48-F	CTCATGCTCCGTTCTCCATT
hsp-16.48-R	GATTCGTCATTTACAATCTCTCCAA
hsp-12.6-F	AGACATGAATCTGTGCGCGA
hsp-12.6-R	ATCGTCGTCGAGGACATTGA

## Sheet: Table S4
Table S4. Differentially expressed transcripts in C.elegans treated with S4 SEM.
TranscriptID	treatment	control	logFC	logCPM	PValue	FDR	diffType	gene_id	gene_name	go	kegg	pathway	cog	nr	pfam	tf	uniprot
gene-CELE_F56A3.4.t1	S4L_S4M_S4H	BC	12.3321894583403	4.78615187484039	1.23666503484579e-29	2.06985840581024e-25	Up	gene-CELE_F56A3.4	-	GO:0005737//cytoplasm`cellular_component`The contents of a cell excluding the plasma membrane and nucleus, but including other subcellular structures. [ISBN:0198547684];GO:0008104//protein localization`biological_process`Any process in which a protein is transported to, or maintained in, a specific location. [GOC:ai];GO:0048788//cytoskeleton of presynaptic active zone`cellular_component`The speci…	K10421//CLIP1, RSN`CAP-Gly domain-containing linker protein 1	ko04150//mTOR signaling pathway`Environmental Information Processing`Signal transduction	-	NP_491539.1//Spindle-defective protein 5`[Caenorhabditis elegans]	-	-	sp|P91349|SPD5_CAEEL//Spindle-defective protein 5 OS=Caenorhabditis elegans Name=spd-5 ORFNames=F56A3.4 PE=1
NM_001306762.2	S4L_S4M_S4H	BC	8.59596075452458	5.14899421565141	2.02006383234298e-29	2.06985840581024e-25	Up	gene-CELE_C34D4.14	-	GO:0046872//metal ion binding`molecular_function`Binding to a metal ion. [GOC:ai];GO:0004842//ubiquitin-protein transferase activity`molecular_function`Catalysis of the transfer of ubiquitin from one protein to another via the reaction X-Ub + Y --> Y-Ub + X, where both X-Ub and Y-Ub are covalent linkages. [GOC:BioGRID, GOC:jh2, PMID:9635407]	K12231//HECTD1`E3 ubiquitin-protein ligase HECTD1 [EC:2.3.2.26]	-	-	NP_001293691.1//HECT-type E3 ubiquitin transferase`[Caenorhabditis elegans]	PF12796.10//Ank_2`Ankyrin repeats (3 copies);PF13857.9//Ank_5`Ankyrin repeats (many copies);PF07738.16//Sad1_UNC`Sad1 / UNC-like C-terminal;PF06701.16//MIB_HERC2`Mib_herc2;PF00632.28//HECT`HECT-domain (ubiquitin-transferase)	-	tr|V6CJX7|V6CJX7_CAEEL//HECT-type E3 ubiquitin transferase {ECO:0000256|ARBA:ARBA00012485} EC=2.3.2.26 {ECO:0000256|ARBA:ARBA00012485} OS=Caenorhabditis elegans {ECO:0000313|EMBL:CDK13342.1} PE=1
NM_001373756.3	S4L_S4M_S4H	BC	-4.46949	2.38998522885831	1.08925057893171e-28	7.44067070468252e-25	Down	gene-CELE_M110.5	-	GO:0005737//cytoplasm`cellular_component`The contents of a cell excluding the plasma membrane and nucleus, but including other subcellular structures. [ISBN:0198547684];GO:0032502//developmental process`biological_process`A biological process whose specific outcome is the progression of an integrated living unit: an anatomical structure (which may be a subcellular structure, cell, tissue, or orga…	K12475//DAB2`disabled homolog 2	ko04144//Endocytosis`Cellular Processes`Transport and catabolism	-	NP_001360462.1//PID domain-containing protein`[Caenorhabditis elegans]	PF00640.26//PID`Phosphotyrosine interaction domain (PTB/PID)	-	tr|A0A486WXX8|A0A486WXX8_CAEEL//PID domain-containing protein {ECO:0000313|EMBL:VGM69481.1} OS=Caenorhabditis elegans {ECO:0000313|WormBase:M110.5e} PE=1
NM_001129236.4	S4L_S4M_S4H	BC	12.0142122211809	4.46923428831061	8.48096328817691e-28	4.34500951661524e-24	Up	gene-CELE_K11D9.2	-	GO:0005783//endoplasmic reticulum`cellular_component`The irregular network of unit membranes, visible only by electron microscopy, that occurs in the cytoplasm of many eukaryotic cells. The membranes form a complex meshwork of tubular channels, which are often expanded into slitlike cavities called cisternae. The ER takes two forms, rough (or granular), with ribosomes adhering to the outer surfac…	K05853//ATP2A`P-type Ca2+ transporter type 2A [EC:7.2.2.10]	ko04020//Calcium signaling pathway`Environmental Information Processing`Signal transduction	KOG0202//Ca2+ transporting ATPase`Inorganic ion transport and metabolism`[P]	NP_001122708.1//Calcium-transporting ATPase`[Caenorhabditis elegans]	PF00122.23//E1-E2_ATPase`E1-E2 ATPase;PF00702.29//Hydrolase`haloacid dehalogenase-like hydrolase;PF13246.9//Cation_ATPase`Cation transport ATPase (P-type);PF00689.24//Cation_ATPase_C`Cation transporting ATPase, C-terminus	RHD//http://bioinfo.life.hust.edu.cn/AnimalTFDB#!/tf_detail?species=Saimiri_boliviensis_boliviensis&family=RHD	tr|G5EEK8|G5EEK8_CAEEL//Calcium-transporting ATPase {ECO:0000256|RuleBase:RU361146} EC=7.2.2.10 {ECO:0000256|RuleBase:RU361146} OS=Caenorhabditis elegans {ECO:0000313|WormBase:K11D9.2a} PE=1
NM_001392255.1	S4L_S4M_S4H	BC	11.8310051251343	4.28730650948254	9.61082034918483e-27	3.9390908283169e-23	Up	gene-CELE_F53H1.4	-	GO:0046872//metal ion binding`molecular_function`Binding to a metal ion. [GOC:ai];GO:0034472//snRNA 3'-end processing`biological_process`Any process involved in forming the mature 3' end of an snRNA molecule. [GOC:mah];GO:0032039//integrator complex`cellular_component`A protein complex that stably associates with the C-terminus of RNA polymerase II and mediates 3'-end processing of small nuclear …	K11658//BAZ1B, WSTF`bromodomain adjacent to zinc finger domain protein 1B	ko03082//ATP-dependent chromatin remodeling`Genetic Information Processing`Chromosome	-	NP_001023217.2//PHD-type domain-containing protein`[Caenorhabditis elegans]	PF15613.9//WSD`Williams-Beuren syndrome DDT (WSD), D-TOX E motif;PF00628.32//PHD`PHD-finger	-	tr|Q86MG4|Q86MG4_CAEEL//PHD-type domain-containing protein {ECO:0000313|EMBL:CCD71737.2} OS=Caenorhabditis elegans {ECO:0000313|EMBL:CCD71737.2, ECO:0000313|WormBase:F53H1.4b} PE=1
NM_001027257.6	S4L_S4M_S4H	BC	11.7659551269563	4.22277278841012	2.26020277376533e-26	7.71972257379547e-23	Up	gene-CELE_Y38E10A.6	-	GO:0030182//neuron differentiation`biological_process`The process in which a relatively unspecialized cell acquires specialized features of a neuron. [GOC:mah];GO:0005634//nucleus`cellular_component`A membrane-bounded organelle of eukaryotic cells in which chromosomes are housed and replicated. In most cells, the nucleus contains all of the cell's chromosomes except the organellar chromosomes, an…	K19472//SIX2`homeobox protein SIX2	-	-	NP_001022428.1//uncharacterized protein CELE_Y38E10A.6`[Caenorhabditis elegans]	PF00046.32//Homeodomain`Homeodomain	Homeobox//http://bioinfo.life.hust.edu.cn/AnimalTFDB#!/tf_detail?species=Caenorhabditis_elegans&family=Homeobox	tr|Q9U2M6|Q9U2M6_CAEEL//C. Elegans Homeobox {ECO:0000313|EMBL:CAB60334.3} OS=Caenorhabditis elegans {ECO:0000313|WormBase:Y38E10A.6a} PE=1
gene-CELE_C44E4.1.t3	S4L_S4M_S4H	BC	11.6448596967947	4.10278715385116	1.12661273794043e-25	3.02603065857426e-22	Up	gene-CELE_C44E4.1	-	GO:0006260//DNA replication`biological_process`The cellular metabolic process in which a cell duplicates one or more molecules of DNA. DNA replication begins when specific sequences, known as origins of replication, are recognized and bound by initiation proteins, and ends when the original DNA molecule has been completely duplicated and the copies topologically separated. The unit of replication…	K10691//UBR4, ZUBR1`E3 ubiquitin-protein ligase UBR4 [EC:2.3.2.27]	-	KOG1776//Zn-binding protein Push`Signal transduction mechanisms`[T]	NP_491407.2//UBR-type domain-containing protein`[Caenorhabditis elegans]	PF02207.23//zf-UBR`Putative zinc finger in N-recognin (UBR box);PF02916.18//DNA_PPF`DNA polymerase processivity factor;PF13764.9//E3_UbLigase_R4`E3 ubiquitin-protein ligase UBR4	-	tr|O01808|O01808_CAEEL//UBR-type domain-containing protein {ECO:0000313|EMBL:CCD67301.2} OS=Caenorhabditis elegans {ECO:0000313|EMBL:CCD67301.2} PE=1
NM_001313537.3	S4L_S4M_S4H	BC	11.6393192469179	4.09599650160645	1.18129338157391e-25	3.02603065857426e-22	Up	gene-CELE_Y47G6A.23	-	GO:0016021//integral component of membrane`cellular_component`The component of a membrane consisting of the gene products and protein complexes having at least some part of their peptide sequence embedded in the hydrophobic region of the membrane. [GOC:dos, GOC:go_curators]	K24964//KIAA1109`transmembrane protein KIAA1109	-	-	NP_001300466.1//FSA_C domain-containing protein`[Caenorhabditis elegans]	PF20413.1//Kiaa1109_N`Kiaa1109 N-terminal region;PF10479.12//FSA_C`Fragile site-associated protein C-terminus	-	tr|A0A0K3AUC6|A0A0K3AUC6_CAEEL//FSA_C domain-containing protein {ECO:0000313|EMBL:CTQ86405.1} OS=Caenorhabditis elegans {ECO:0000313|WormBase:Y47G6A.23c} PE=1
NM_001383544.2	S4L_S4M_S4H	BC	11.4386370276868	3.8972889205833	1.64455235527489e-24	3.74464571296092e-21	Up	gene-CELE_F36F2.3	-	GO:0005737//cytoplasm`cellular_component`The contents of a cell excluding the plasma membrane and nucleus, but including other subcellular structures. [ISBN:0198547684];GO:0005634//nucleus`cellular_component`A membrane-bounded organelle of eukaryotic cells in which chromosomes are housed and replicated. In most cells, the nucleus contains all of the cell's chromosomes except the organellar chromo…	K10624//RBBP6`E3 ubiquitin-protein ligase RBBP6 [EC:2.3.2.27]	-	KOG0314//Predicted E3 ubiquitin ligase`Posttranslational modification, protein turnover, chaperones`[O]	NP_001370024.1//Retinoblastoma Binding Protein Like`[Caenorhabditis elegans]	PF08783.14//DWNN`DWNN domain;PF13696.9//zf-CCHC_2`Zinc knuckle	-	tr|O62235|O62235_CAEEL//Retinoblastoma Binding Protein Like {ECO:0000313|EMBL:CAB04326.3} OS=Caenorhabditis elegans {ECO:0000313|WormBase:F36F2.3a} PE=1
gene-CELE_F25B5.4.t4	S4L_S4M_S4H	BC	11.3890002504586	3.84738637046137	3.12412545869248e-24	6.26257287215236e-21	Up	gene-CELE_F25B5.4	-	-	K08770//UBC`ubiquitin C	ko04120//Ubiquitin mediated proteolysis`Genetic Information Processing`Folding, sorting and degradation;ko04137//Mitophagy - animal`Cellular Processes`Transport and catabolism	-	XP_012523135.3//polyubiquitin-A`[Monomorium pharaonis]	PF11976.11//Rad60-SLD`Ubiquitin-2 like Rad60 SUMO-like;PF00240.26//ubiquitin`Ubiquitin family	-	tr|A0A151JU99|A0A151JU99_9HYME//Polyubiquitin-A {ECO:0000313|EMBL:KYN35679.1} OS=Trachymyrmex septentrionalis ORFNames=ALC56_09977 {ECO:0000313|EMBL:KYN35679.1} PE=4
gene-CELE_T24B8.7.t1	S4L_S4M_S4H	BC	6.66883644515154	4.75440294559331	3.61427515628823e-24	6.26257287215236e-21	Up	gene-CELE_T24B8.7	-	GO:0005829//cytosol`cellular_component`The part of the cytoplasm that does not contain organelles but which does contain other particulate matter, such as protein complexes. [GOC:hjd, GOC:jl];GO:0004197//cysteine-type endopeptidase activity`molecular_function`Catalysis of the hydrolysis of internal, alpha-peptide bonds in a polypeptide chain by a mechanism in which the sulfhydryl group of a cyste…	K11840//USP9_24`ubiquitin carboxyl-terminal hydrolase 9/24 [EC:3.4.19.12]	-	-	NP_001293495.1//Ubiquitin carboxyl-terminal hydrolase`[Caenorhabditis elegans]	PF13423.9//UCH_1`Ubiquitin carboxyl-terminal hydrolase;PF00443.32//UCH`Ubiquitin carboxyl-terminal hydrolase	-	tr|N1NVC2|N1NVC2_CAEEL//Ubiquitin carboxyl-terminal hydrolase {ECO:0000313|EMBL:CCW46009.1} OS=Caenorhabditis elegans {ECO:0000313|EMBL:CCW46009.1, ECO:0000313|WormBase:T24B8.7c} PE=1
NM_062086.10	S4L_S4M_S4H	BC	-3.42999	10.0146121115953	3.66714851245929e-24	6.26257287215236e-21	Down	gene-CELE_C17F4.7	-	-	-	-	-	NP_494487.1//Uncharacterized protein CELE_C17F4.7`[Caenorhabditis elegans]	-	-	tr|Q9BKP8|Q9BKP8_CAEEL//Uncharacterized protein {ECO:0000313|EMBL:CCD64911.1} OS=Caenorhabditis elegans {ECO:0000313|EMBL:CCD64911.1} PE=1
NR_131656.1	S4L_S4M_S4H	BC	11.3222898102216	3.78214881929246	7.50143416001355e-24	1.1825145403166e-20	Up	gene-CELE_Y41E3.11	-	-	-	-	-	-	-	-	-
gene-CELE_T24B8.7.t5	S4L_S4M_S4H	BC	11.2672516106771	3.7280283786343	1.53086415852508e-23	2.24085708576103e-20	Up	gene-CELE_T24B8.7	-	GO:0005829//cytosol`cellular_component`The part of the cytoplasm that does not contain organelles but which does contain other particulate matter, such as protein complexes. [GOC:hjd, GOC:jl];GO:0004197//cysteine-type endopeptidase activity`molecular_function`Catalysis of the hydrolysis of internal, alpha-peptide bonds in a polypeptide chain by a mechanism in which the sulfhydryl group of a cyste…	K11840//USP9_24`ubiquitin carboxyl-terminal hydrolase 9/24 [EC:3.4.19.12]	-	-	NP_001293495.1//Ubiquitin carboxyl-terminal hydrolase`[Caenorhabditis elegans]	PF13423.9//UCH_1`Ubiquitin carboxyl-terminal hydrolase;PF00443.32//UCH`Ubiquitin carboxyl-terminal hydrolase	-	tr|N1NVC2|N1NVC2_CAEEL//Ubiquitin carboxyl-terminal hydrolase {ECO:0000313|EMBL:CCW46009.1} OS=Caenorhabditis elegans {ECO:0000313|EMBL:CCW46009.1, ECO:0000313|WormBase:T24B8.7c} PE=1
gene-CELE_C25A11.10.t1	S4L_S4M_S4H	BC	11.2592907209775	3.72040359051321	1.69375553380917e-23	2.31400881029009e-20	Up	gene-CELE_C25A11.10	-	-	-	-	-	NP_509539.2//BTB domain-containing protein`[Caenorhabditis elegans]	-	-	tr|Q18140|Q18140_CAEEL//BTB domain-containing protein {ECO:0000313|EMBL:CCD62268.1} OS=Caenorhabditis elegans {ECO:0000313|EMBL:CCD62268.1} PE=1
gene-CELE_ZC8.4.t2	S4L_S4M_S4H	BC	11.1213402581527	3.58245256599127	9.82331108129351e-23	1.25818196243092e-19	Up	gene-CELE_ZC8.4	-	GO:0005634//nucleus`cellular_component`A membrane-bounded organelle of eukaryotic cells in which chromosomes are housed and replicated. In most cells, the nucleus contains all of the cell's chromosomes except the organellar chromosomes, and is the site of RNA synthesis and processing. In some species, or in specialized cell types, RNA metabolism or DNA replication may be absent. [GOC:go_curators]…	K16469//CROCC`rootletin	-	-	NP_001362033.1//Lin-5 (Five) Interacting protein`[Caenorhabditis elegans]	PF15035.9//Rootletin`Ciliary rootlet component, centrosome cohesion	-	tr|H2L0I4|H2L0I4_CAEEL//Lin-5 (Five) Interacting protein {ECO:0000313|EMBL:CCD73132.2} OS=Caenorhabditis elegans {ECO:0000313|WormBase:ZC8.4e} PE=1
gene-CELE_B0261.2.t1	S4L_S4M_S4H	BC	11.0908148033157	3.5529348381361	1.46911904963293e-22	1.77097980494869e-19	Up	gene-CELE_B0261.2	-	GO:0031932//TORC2 complex`cellular_component`A protein complex that contains at least TOR (target of rapamycin) and Rictor (rapamycin-insensitive companion of TOR), or orthologs of, in complex with other signaling components. Mediates the phosphorylation and activation of PKB (also called AKT). In Saccharomyces, the complex contains Avo1p, Avo2p, Tsc11p, Lst8p, Bit61p, Slm1p, Slm2p, and Tor2p. [G…	K07203//MTOR, FRAP, TOR`serine/threonine-protein kinase mTOR [EC:2.7.11.1]	ko04012//ErbB signaling pathway`Environmental Information Processing`Signal transduction;ko04136//Autophagy - other`Cellular Processes`Transport and catabolism;ko04140//Autophagy - animal`Cellular Processes`Transport and catabolism;ko04150//mTOR signaling pathway`Environmental Information Processing`Signal transduction;ko04212//Longevity regulating pathway - worm`Organismal Systems`Aging;ko04213/…	KOG0891//DNA-dependent protein kinase`Replication, recombination and repair`[L]	Q95Q95.3//RecName: Full=Target of rapamycin homolog; AltName: Full=CeTOR; AltName: Full=Lethal protein 363`[Caenorhabditis elegans]	PF11865.11//DUF3385`Domain of unknown function (DUF3385);PF02259.26//FAT`FAT domain;PF08771.14//FRB_dom`FKBP12-rapamycin binding domain;PF00454.30//PI3_PI4_kinase`Phosphatidylinositol 3- and 4-kinase;PF02260.23//FATC`FATC domain	-	sp|Q95Q95|TOR_CAEEL//Target of rapamycin homolog EC=2.7.11.1 CeTOR Lethal protein 363 OS=Caenorhabditis elegans ORFNames=B0261.2 {ECO:0000312|WormBase:B0261.2a} PE=2
gene-CELE_F33D4.2.t1	S4L_S4M_S4H	BC	-3.9173	1.70833856964888	1.09670199725794e-21	1.24859522387817e-18	Down	gene-CELE_F33D4.2	-	GO:0060179//male mating behavior`biological_process`The specific behavior of a male organism that is associated with reproduction. [GOC:dph, GOC:pr, GOC:tb];GO:0005783//endoplasmic reticulum`cellular_component`The irregular network of unit membranes, visible only by electron microscopy, that occurs in the cytoplasm of many eukaryotic cells. The membranes form a complex meshwork of tubular channel…	K04958//ITPR1`inositol 1,4,5-triphosphate receptor type 1	ko04020//Calcium signaling pathway`Environmental Information Processing`Signal transduction;ko04070//Phosphatidylinositol signaling system`Environmental Information Processing`Signal transduction;ko04140//Autophagy - animal`Cellular Processes`Transport and catabolism	KOG3533//Inositol 1,4,5-trisphosphate receptor`Signal transduction mechanisms`[T]	NP_001023172.1//Inositol 1,4,5-trisphosphate receptor itr-1`[Caenorhabditis elegans]	PF08709.14//Ins145_P3_rec`Inositol 1,4,5-trisphosphate/ryanodine receptor;PF02815.22//MIR`MIR domain;PF01365.24//RYDR_ITPR`RIH domain;PF08454.14//RIH_assoc`RyR and IP3R Homology associated;PF00520.34//Ion_trans`Ion transport protein	-	sp|Q9Y0A1|ITPR_CAEEL//Inositol 1,4,5-trisphosphate receptor itr-1 {ECO:0000303|PubMed:10499793} IP3 receptor {ECO:0000303|PubMed:10499793} Short=IP3R {ECO:0000303|PubMed:10499793} Short=InsP3R {ECO:0000303|PubMed:10610772} LET-23 fertility effector 1 {ECO:0000303|PubMed:9491893} OS=Caenorhabditis elegans lfe-1 {ECO:0000303|PubMed:9491893} ORFNames=F33D4.2 PE=1
NM_063536.5	S4L_S4M_S4H	BC	-3.29791	4.30170509408672	4.87109267948693e-21	5.25385801477504e-18	Down	gene-CELE_T24B8.5	-	GO:0045087//innate immune response`biological_process`Innate immune responses are defense responses mediated by germline encoded components that directly recognize components of potential pathogens. [GO_REF:0000022, GOC:add, GOC:ebc, GOC:mtg_sensu]	-	-	-	NP_495937.2//SYstemic Stress signaling Mediator`[Caenorhabditis elegans]	PF01549.27//ShK`ShK domain-like	-	tr|Q22714|Q22714_CAEEL//SYstemic Stress signaling Mediator {ECO:0000313|EMBL:CAA92755.2} OS=Caenorhabditis elegans {ECO:0000313|WormBase:T24B8.5} PE=1
NM_001348624.3	S4L_S4M_S4H	BC	10.7558025088241	3.22319501200827	1.04407923041242e-20	1.06981578344208e-17	Up	gene-CELE_ZK1151.1	-	GO:0005737//cytoplasm`cellular_component`The contents of a cell excluding the plasma membrane and nucleus, but including other subcellular structures. [ISBN:0198547684];GO:0031122//cytoplasmic microtubule organization`biological_process`A process that is carried out at the cellular level which results in the assembly, arrangement of constituent parts, or disassembly of structures formed of microt…	K10382//DST`dystonin	-	-	CAD44324.1//VAB-10B protein`[Caenorhabditis elegans]	PF00435.24//Spectrin`Spectrin repeat;PF02187.20//GAS2`Growth-Arrest-Specific Protein 2 Domain	-	tr|A0A1N7SYR7|A0A1N7SYR7_CAEEL//GAR domain-containing protein {ECO:0000313|EMBL:SIT60410.1} OS=Caenorhabditis elegans {ECO:0000313|WormBase:ZK1151.1k} PE=1
NM_001268728.4	S4L_S4M_S4H	BC	10.743905195495	3.20998791567213	1.16796898634382e-20	1.13977087795924e-17	Up	gene-CELE_C26H9A.2	-	GO:0019901//protein kinase binding`molecular_function`Binding to a protein kinase, any enzyme that catalyzes the transfer of a phosphate group, usually from ATP, to a protein substrate. [GOC:jl];GO:0046872//metal ion binding`molecular_function`Binding to a metal ion. [GOC:ai];GO:0005829//cytosol`cellular_component`The part of the cytoplasm that does not contain organelles but which does contain o…	K22262//WDFY3, ALFY`WD repeat and FYVE domain-containing protein 3	-	-	NP_001255657.1//WD40 and FYVE domain protein`[Caenorhabditis elegans]	PF14844.9//PH_BEACH`PH domain associated with Beige/BEACH;PF02138.21//Beach`Beige/BEACH domain;PF01363.24//FYVE`FYVE zinc finger	-	tr|H2FLM2|H2FLM2_CAEEL//WD40 and FYVE domain protein {ECO:0000313|EMBL:CCF23440.1} OS=Caenorhabditis elegans {ECO:0000313|EMBL:CCF23440.1} PE=1
NM_001269286.3	S4L_S4M_S4H	BC	10.7164293101824	3.18200315494161	1.64128838033587e-20	1.50483752443745e-17	Up	gene-CELE_AC3.5	-	GO:0005737//cytoplasm`cellular_component`The contents of a cell excluding the plasma membrane and nucleus, but including other subcellular structures. [ISBN:0198547684];GO:0042277//peptide binding`molecular_function`Binding to a peptide, an organic compound comprising two or more amino acids linked by peptide bonds. [GOC:jl];GO:0016021//integral component of membrane`cellular_component`The compon…	K11140//ANPEP, CD13`aminopeptidase N [EC:3.4.11.2]	ko00480//Glutathione metabolism`Metabolism`Metabolism of other amino acids;ko01100//Metabolic pathways`Metabolism`Global and overview maps	KOG1046//Puromycin-sensitive aminopeptidase and related aminopeptidases`Amino acid transport and metabolism`[E];KOG1046//Puromycin-sensitive aminopeptidase and related aminopeptidases`Posttranslational modification, protein turnover, chaperones`[O]	NP_001256215.1//Aminopeptidase`[Caenorhabditis elegans]	PF17900.4//Peptidase_M1_N`Peptidase M1 N-terminal domain;PF01433.23//Peptidase_M1`Peptidase family M1 domain;PF11838.11//ERAP1_C`ERAP1-like C-terminal domain	-	sp|Q17405|YQ02_CAEEL//Aminopeptidase-like protein AC3.5 OS=Caenorhabditis elegans ORFNames=AC3.5 PE=1
NM_001268626.3	S4L_S4M_S4H	BC	10.7146887363276	3.18125729476474	1.68893100385797e-20	1.50483752443745e-17	Up	gene-CELE_C10C6.1	-	GO:0018105//peptidyl-serine phosphorylation`biological_process`The phosphorylation of peptidyl-serine to form peptidyl-O-phospho-L-serine. [RESID:AA0037];GO:0000287//magnesium ion binding`molecular_function`Binding to a magnesium (Mg) ion. [GOC:ai];GO:0004674//protein serine/threonine kinase activity`molecular_function`Catalysis of the reactions: ATP + protein serine = ADP + protein serine phosph…	K08789//MAST`microtubule-associated serine/threonine kinase [EC:2.7.11.1]	-	-	NP_001255555.1//Non-specific serine/threonine protein kinase`[Caenorhabditis elegans]	PF08926.14//DUF1908`Domain of unknown function (DUF1908);PF00069.28//Pkinase`Protein kinase domain;PF07714.20//PK_Tyr_Ser-Thr`Protein tyrosine and serine/threonine kinase;PF00595.27//PDZ`PDZ domain;PF13180.9//PDZ_2`PDZ domain;PF17820.4//PDZ_6`PDZ domain	bHLH//http://bioinfo.life.hust.edu.cn/AnimalTFDB#!/tf_detail?species=Mustela_putorius_furo&family=bHLH	tr|H9G330|H9G330_CAEEL//Non-specific serine/threonine protein kinase {ECO:0000256|ARBA:ARBA00012513} EC=2.7.11.1 {ECO:0000256|ARBA:ARBA00012513} OS=Caenorhabditis elegans {ECO:0000313|EMBL:CCG28213.1} PE=1
NM_001330881.3	S4L_S4M_S4H	BC	10.6921707787785	3.15902805987894	2.25356394778844e-20	1.92426191591786e-17	Up	gene-CELE_F36D4.3	-	GO:0003774//cytoskeletal motor activity`molecular_function`Generation of force resulting in movement, for example along a microfilament or microtubule, or in torque resulting in membrane scission or rotation of a flagellum. The energy required is obtained either from the hydrolysis of a nucleoside triphosphate or by an electrochemical proton gradient (proton-motive force). [GOC:mah, GOC:vw, PMID:…	K10357//MYO5`myosin V	ko04814//Motor proteins`Cellular Processes`Cell motility	-	NP_001317742.1//Dilute domain-containing protein`[Caenorhabditis elegans]	PF01843.22//DIL`DIL domain	-	tr|Q17383|Q17383_CAEEL//Hum-2 {ECO:0000313|EMBL:AAA97926.1} OS=Caenorhabditis elegans PE=2
gene-CELE_Y57A10A.18.t7	S4L_S4M_S4H	BC	10.6846474648571	3.15143703340079	2.45924766714192e-20	2.01589449770957e-17	Up	gene-CELE_Y57A10A.18	-	GO:0005829//cytosol`cellular_component`The part of the cytoplasm that does not contain organelles but which does contain other particulate matter, such as protein complexes. [GOC:hjd, GOC:jl];GO:0004197//cysteine-type endopeptidase activity`molecular_function`Catalysis of the hydrolysis of internal, alpha-peptide bonds in a polypeptide chain by a mechanism in which the sulfhydryl group of a cyste…	K11838//USP7, UBP15`ubiquitin carboxyl-terminal hydrolase 7 [EC:3.4.19.12]	ko03083//Polycomb repressive complex`Genetic Information Processing`Chromosome;ko04068//FoxO signaling pathway`Environmental Information Processing`Signal transduction	KOG1863//Ubiquitin carboxyl-terminal hydrolase`Posttranslational modification, protein turnover, chaperones`[O]	NP_001254335.1//MATH domain-containing protein`[Caenorhabditis elegans]	PF00917.29//MATH`MATH domain	-	tr|G2HK03|G2HK03_CAEEL//MATH domain-containing protein {ECO:0000313|EMBL:CCD31152.1} OS=Caenorhabditis elegans {ECO:0000313|WormBase:Y57A10A.18c} PE=1
NM_001028767.8	S4L_S4M_S4H	BC	10.6631820737977	3.12871265845922	3.2033446251298e-20	2.52485159241481e-17	Up	gene-CELE_F46E10.1	-	GO:0031956//medium-chain fatty acid-CoA ligase activity`molecular_function`Catalysis of the reaction: ATP + a medium-chain carboxylic acid + CoA = AMP + diphosphate + an acyl-CoA; a medium-chain fatty acid is any fatty acid with a chain length of between C6 and C12. [GOC:mah, RHEA:48340];GO:0006631//fatty acid metabolic process`biological_process`The chemical reactions and pathways involving fatt…	K23617//ACSF2`medium-chain acyl-CoA ligase, mitochondrial [EC:6.2.1.2]	-	-	NP_001023937.1//fatty Acid CoA Synthetase family`[Caenorhabditis elegans]	PF00501.31//AMP-binding`AMP-binding enzyme;PF13193.9//AMP-binding_C`AMP-binding enzyme C-terminal domain	-	tr|Q5TKA4|Q5TKA4_CAEEL//Fatty Acid CoA Synthetase family {ECO:0000313|EMBL:CCD71311.1} OS=Caenorhabditis elegans {ECO:0000313|WormBase:F46E10.1b} PE=1
NM_001372991.2	S4L_S4M_S4H	BC	-3.44308	2.50049027559691	4.38186946005665e-20	3.325838920183e-17	Down	gene-CELE_ZK6.7	-	GO:0055088//lipid homeostasis`biological_process`Any process involved in the maintenance of an internal steady state of lipid within an organism or cell. [GOC:BHF, GOC:rl];GO:0043202//lysosomal lumen`cellular_component`The volume enclosed within the lysosomal membrane. [GOC:jl, PMID:15213228];GO:0006629//lipid metabolic process`biological_process`The chemical reactions and pathways involving lipi…	K01052//LIPA`lysosomal acid lipase/cholesteryl ester hydrolase [EC:3.1.1.13]	ko00100//Steroid biosynthesis`Metabolism`Lipid metabolism;ko04142//Lysosome`Cellular Processes`Transport and catabolism	KOG2624//Triglyceride lipase-cholesterol esterase`Lipid transport and metabolism`[I]	NP_001360404.1//Lipase lipl-5`[Caenorhabditis elegans]	PF00561.23//Abhydrolase_1`alpha/beta hydrolase fold	-	sp|O61866|LIPL5_CAEEL//Lipase lipl-5 {ECO:0000255|PIRNR:PIRNR000862} EC=3.1.1.- {ECO:0000305|PubMed:31340142, ECO:0000305|PubMed:31676440} Lipase-like 5 {ECO:0000312|WormBase:ZK6.7a} Precursor OS=Caenorhabditis elegans ORFNames=ZK6.7 {ECO:0000312|WormBase:ZK6.7a} PE=2
NR_131389.1	S4L_S4M_S4H	BC	-3.51466	2.44795123027781	5.17027908137571e-20	3.78409032909402e-17	Down	gene-CELE_K04G2.5	-	-	-	-	-	-	-	-	-
NM_001268723.3	S4L_S4M_S4H	BC	5.91725069016718	4.00999698158291	6.44805203964673e-20	4.55654932580967e-17	Up	gene-CELE_Y55D9A.1	-	GO:0036449//microtubule minus-end`cellular_component`The end of a microtubule that does not preferentially grow (polymerize). [GOC:lb, PMID:23169647];GO:0070507//regulation of microtubule cytoskeleton organization`biological_process`Any process that modulates the frequency, rate or extent of the formation, arrangement of constituent parts, or disassembly of cytoskeletal structures comprising micr…	K12494//PSD`PH and SEC7 domain-containing protein	ko04144//Endocytosis`Cellular Processes`Transport and catabolism;ko04361//Axon regeneration`Organismal Systems`Development and regeneration	KOG0932//Guanine nucleotide exchange factor EFA6`Intracellular trafficking, secretion, and vesicular transport`[U]	NP_001255652.1//Exchange factor for Arf-6`[Caenorhabditis elegans]	PF01369.23//Sec7`Sec7 domain;PF15410.9//PH_9`Pleckstrin homology domain;PF00169.32//PH`PH domain	-	sp|G5EET6|EFA6_CAEEL//Exchange factor for Arf-6 {ECO:0000303|PubMed:26339988} Arf guanine nucleotide exchange factor efa-6 {ECO:0000303|PubMed:21943602} Pleckstrin homology domain-containing protein efa-6 {ECO:0000303|PubMed:17676955} OS=Caenorhabditis elegans ORFNames=Y55D9A.1 {ECO:0000312|WormBase:Y55D9A.1a} PE=1
gene-CELE_F33D4.2.t5	S4L_S4M_S4H	BC	10.5623717988624	3.02853382739842	1.08400786350661e-19	7.40485771561368e-17	Up	gene-CELE_F33D4.2	-	GO:0060179//male mating behavior`biological_process`The specific behavior of a male organism that is associated with reproduction. [GOC:dph, GOC:pr, GOC:tb];GO:0005783//endoplasmic reticulum`cellular_component`The irregular network of unit membranes, visible only by electron microscopy, that occurs in the cytoplasm of many eukaryotic cells. The membranes form a complex meshwork of tubular channel…	K04958//ITPR1`inositol 1,4,5-triphosphate receptor type 1	ko04020//Calcium signaling pathway`Environmental Information Processing`Signal transduction;ko04070//Phosphatidylinositol signaling system`Environmental Information Processing`Signal transduction;ko04140//Autophagy - animal`Cellular Processes`Transport and catabolism	KOG3533//Inositol 1,4,5-trisphosphate receptor`Signal transduction mechanisms`[T]	NP_001023171.1//Inositol 1,4,5-trisphosphate receptor itr-1`[Caenorhabditis elegans]	PF01365.24//RYDR_ITPR`RIH domain;PF08454.14//RIH_assoc`RyR and IP3R Homology associated;PF00520.34//Ion_trans`Ion transport protein	-	sp|Q9Y0A1|ITPR_CAEEL//Inositol 1,4,5-trisphosphate receptor itr-1 {ECO:0000303|PubMed:10499793} IP3 receptor {ECO:0000303|PubMed:10499793} Short=IP3R {ECO:0000303|PubMed:10499793} Short=InsP3R {ECO:0000303|PubMed:10610772} LET-23 fertility effector 1 {ECO:0000303|PubMed:9491893} OS=Caenorhabditis elegans lfe-1 {ECO:0000303|PubMed:9491893} ORFNames=F33D4.2 PE=1
NM_001313536.3	S4L_S4M_S4H	BC	10.5461582258591	3.01606126359046	1.39606000371593e-19	9.22885730843564e-17	Up	gene-CELE_Y47G6A.23	-	GO:0016021//integral component of membrane`cellular_component`The component of a membrane consisting of the gene products and protein complexes having at least some part of their peptide sequence embedded in the hydrophobic region of the membrane. [GOC:dos, GOC:go_curators]	K24964//KIAA1109`transmembrane protein KIAA1109	-	KOG3596//Uncharacterized conserved protein`Function unknown`[S]	NP_001300465.1//FSA_C domain-containing protein`[Caenorhabditis elegans]	PF20413.1//Kiaa1109_N`Kiaa1109 N-terminal region;PF10479.12//FSA_C`Fragile site-associated protein C-terminus	-	tr|A0A0K3AQT9|A0A0K3AQT9_CAEEL//FSA_C domain-containing protein {ECO:0000313|EMBL:CTQ86404.1} OS=Caenorhabditis elegans {ECO:0000313|WormBase:Y47G6A.23b} PE=1
NM_001029697.6	S4L_S4M_S4H	BC	10.4547708954165	2.92358568364314	4.24634780498236e-19	2.71938767398449e-16	Up	gene-CELE_T01C8.1	-	GO:0005737//cytoplasm`cellular_component`The contents of a cell excluding the plasma membrane and nucleus, but including other subcellular structures. [ISBN:0198547684];GO:0006468//protein phosphorylation`biological_process`The process of introducing a phosphate group on to a protein. [GOC:hb];GO:0018105//peptidyl-serine phosphorylation`biological_process`The phosphorylation of peptidyl-serine to…	K07198//PRKAA, AMPK`5'-AMP-activated protein kinase, catalytic alpha subunit [EC:2.7.11.11]	ko04068//FoxO signaling pathway`Environmental Information Processing`Signal transduction;ko04140//Autophagy - animal`Cellular Processes`Transport and catabolism;ko04150//mTOR signaling pathway`Environmental Information Processing`Signal transduction;ko04213//Longevity regulating pathway - multiple species`Organismal Systems`Aging;ko04361//Axon regeneration`Organismal Systems`Development and regen…	KOG0583//Serine/threonine protein kinase`Signal transduction mechanisms`[T]	NP_510711.2//5'-AMP-activated protein kinase catalytic subunit alpha-2`[Caenorhabditis elegans]	PF00069.28//Pkinase`Protein kinase domain;PF07714.20//PK_Tyr_Ser-Thr`Protein tyrosine and serine/threonine kinase;PF14531.9//Kinase-like`Kinase-like;PF16579.8//AdenylateSensor`Adenylate sensor of SNF1-like protein kinase	bHLH//http://bioinfo.life.hust.edu.cn/AnimalTFDB#!/tf_detail?species=Mustela_putorius_furo&family=bHLH	sp|Q95ZQ4|AAPK2_CAEEL//5'-AMP-activated protein kinase catalytic subunit alpha-2 Short=AMPK subunit alpha-2 EC=2.7.11.1 OS=Caenorhabditis elegans ORFNames=T01C8.1 {ECO:0000312|WormBase:T01C8.1b} PE=1
NM_072773.7	S4L_S4M_S4H	BC	10.4479598103984	2.91755888104915	4.5424317616375e-19	2.82085012397688e-16	Up	gene-CELE_F52E1.13	-	GO:0005634//nucleus`cellular_component`A membrane-bounded organelle of eukaryotic cells in which chromosomes are housed and replicated. In most cells, the nucleus contains all of the cell's chromosomes except the organellar chromosomes, and is the site of RNA synthesis and processing. In some species, or in specialized cell types, RNA metabolism or DNA replication may be absent. [GOC:go_curators]…	K25442//NCOA7`nuclear receptor coactivator 7	ko04142//Lysosome`Cellular Processes`Transport and catabolism	-	NP_505174.3//LysM domain-containing protein`[Caenorhabditis elegans]	PF01476.23//LysM`LysM domain;PF07534.19//TLD`TLD	-	tr|Q3Y409|Q3Y409_CAEEL//LysM domain-containing protein {ECO:0000313|EMBL:CCD70818.1} OS=Caenorhabditis elegans {ECO:0000313|WormBase:F52E1.13c} PE=1
gene-CELE_M88.5.t1	S4L_S4M_S4H	BC	10.4378674179707	2.90750737338169	5.20153797588014e-19	3.04557479256319e-16	Up	gene-CELE_M88.5	-	GO:0005737//cytoplasm`cellular_component`The contents of a cell excluding the plasma membrane and nucleus, but including other subcellular structures. [ISBN:0198547684];GO:0007399//nervous system development`biological_process`The process whose specific outcome is the progression of nervous tissue over time, from its formation to its mature state. [GOC:dgh];GO:0005829//cytosol`cellular_component`…	K17391//IGF2BP1`insulin-like growth factor 2 mRNA-binding protein 1	-	-	NP_001022695.1//IMP Homolog`[Caenorhabditis elegans]	PF00013.32//KH_1`KH domain	TF_others//-	tr|Q21605|Q21605_CAEEL//IMP Homolog {ECO:0000313|EMBL:CAA84338.2} OS=Caenorhabditis elegans {ECO:0000313|WormBase:M88.5a} PE=1
NM_001379786.1	S4L_S4M_S4H	BC	10.4373021228723	2.90622315415029	5.20153797588014e-19	3.04557479256319e-16	Up	gene-CELE_R151.2	-	GO:0005737//cytoplasm`cellular_component`The contents of a cell excluding the plasma membrane and nucleus, but including other subcellular structures. [ISBN:0198547684];GO:0004749//ribose phosphate diphosphokinase activity`molecular_function`Catalysis of the reaction: D-ribose 5-phosphate + ATP = 5-phospho-alpha-D-ribose 1-diphosphate + AMP + 2 H(+). [EC:2.7.6.1, RHEA:15609];GO:0000287//magnesium…	K00948//PRPS, prsA`ribose-phosphate pyrophosphokinase [EC:2.7.6.1]	ko00030//Pentose phosphate pathway`Metabolism`Carbohydrate metabolism;ko00230//Purine metabolism`Metabolism`Nucleotide metabolism;ko01100//Metabolic pathways`Metabolism`Global and overview maps;ko01200//Carbon metabolism`Metabolism`Global and overview maps;ko01230//Biosynthesis of amino acids`Metabolism`Global and overview maps	-	NP_001367827.1//Ribose-phosphate diphosphokinase`[Caenorhabditis elegans]	PF13793.9//Pribosyltran_N`N-terminal domain of ribose phosphate pyrophosphokinase;PF00156.30//Pribosyltran`Phosphoribosyl transferase domain;PF14572.9//Pribosyl_synth`Phosphoribosyl synthetase-associated domain	-	tr|Q9BI73|Q9BI73_CAEEL//Ribose-phosphate diphosphokinase {ECO:0000256|ARBA:ARBA00013247} EC=2.7.6.1 {ECO:0000256|ARBA:ARBA00013247} OS=Caenorhabditis elegans {ECO:0000313|EMBL:CCD70752.2, ECO:0000313|WormBase:R151.2b} PE=1
gene-CELE_T05A10.1.t2	S4L_S4M_S4H	BC	10.3367305584962	2.80786370803293	1.77322163196368e-18	1.00940641399533e-15	Up	gene-CELE_T05A10.1	-	GO:0045138//nematode male tail tip morphogenesis`biological_process`The process in which the anatomical structure of the adult male tail tip is generated and organized. In some species of rhabitid nematodes, the male tail tip undergoes a morphological change such that the most posterior hypodermal cells in the tail (hyp8-11 in C. elegans) fuse and retract anteriorly, changing the shape of the tai…	K09239//HIVEP`human immunodeficiency virus type I enhancer-binding protein	-	KOG1721//FOG: Zn-finger`General function prediction only`[R]	NP_741896.2//Transcription factor sma-9`[Caenorhabditis elegans]	-	zf-C2H2//http://bioinfo.life.hust.edu.cn/AnimalTFDB#!/tf_detail?species=Caenorhabditis_elegans&family=zf-C2H2	sp|Q7JM44|SMA9_CAEEL//Transcription factor sma-9 {ECO:0000305} OS=Caenorhabditis elegans ORFNames=T05A10.1 {ECO:0000312|WormBase:T05A10.1d} PE=1
NM_001306525.3	S4L_S4M_S4H	BC	10.329144718993	2.80139364031009	1.97685224919696e-18	1.06609560902088e-15	Up	gene-CELE_C09D1.1	-	GO:0060298//positive regulation of sarcomere organization`biological_process`Any process that increases the rate, frequency or extent of myofibril assembly by organization of muscle actomyosin into sarcomeres. The sarcomere is the repeating unit of a myofibril in a muscle cell, composed of an array of overlapping thick and thin filaments between two adjacent Z discs. [GOC:BHF, GOC:dph, GOC:tb];GO…	K15048//KALRN`kalirin [EC:2.7.11.1]	-	KOG0032//Ca2+/calmodulin-dependent protein kinase, EF-Hand protein superfamily`Signal transduction mechanisms`[T];KOG0689//Guanine nucleotide exchange factor for Rho and Rac GTPases`Signal transduction mechanisms`[T];KOG4475//FOG: Immunoglobin and related proteins`General function prediction only`[R];KOG4475//FOG: Immunoglobin and related proteins`Inorganic ion transport and metabolism`[P]	NP_001293454.1//Muscle M-line assembly protein unc-89`[Caenorhabditis elegans]	PF00069.28//Pkinase`Protein kinase domain;PF07714.20//PK_Tyr_Ser-Thr`Protein tyrosine and serine/threonine kinase;PF13927.9//Ig_3`Immunoglobulin domain;PF07679.19//I-set`Immunoglobulin I-set domain;PF00047.28//ig`Immunoglobulin domain;PF00041.24//fn3`Fibronectin type III domain	-	sp|O01761|UNC89_CAEEL//Muscle M-line assembly protein unc-89 Inactive serine/threonine-protein kinase unc-89 {ECO:0000305} Obscurin {ECO:0000305} Uncoordinated protein 89 OS=Caenorhabditis elegans Name=unc-89 ORFNames=C09D1.1 PE=1
NM_001306672.3	S4L_S4M_S4H	BC	10.328380453118	2.79868078443194	1.97685224919696e-18	1.06609560902088e-15	Up	gene-CELE_ZK632.6	-	GO:0016021//integral component of membrane`cellular_component`The component of a membrane consisting of the gene products and protein complexes having at least some part of their peptide sequence embedded in the hydrophobic region of the membrane. [GOC:dos, GOC:go_curators];GO:0006457//protein folding`biological_process`The process of assisting in the covalent and noncovalent assembly of single c…	K08054//CANX`calnexin	ko04141//Protein processing in endoplasmic reticulum`Genetic Information Processing`Folding, sorting and degradation;ko04145//Phagosome`Cellular Processes`Transport and catabolism	-	NP_001293601.1//Calnexin`[Caenorhabditis elegans]	PF00262.21//Calreticulin`Calreticulin family	-	tr|V6CLE5|V6CLE5_CAEEL//Calnexin {ECO:0000313|EMBL:CDK13427.1} OS=Caenorhabditis elegans {ECO:0000313|WormBase:ZK632.6b} PE=1
gene-CELE_Y37H2A.16.t5	S4L_S4M_S4H	BC	10.3081928702708	2.77788472231481	2.37265370092859e-18	1.2467382639264e-15	Up	gene-CELE_Y37H2A.16	-	GO:0008270//zinc ion binding`molecular_function`Binding to a zinc ion (Zn). [GOC:ai]	-	-	-	XP_003104418.1//hypothetical protein CRE_22890`[Caenorhabditis remanei]	PF13650.9//Asp_protease_2`Aspartyl protease	-	tr|K7H6J9|K7H6J9_CAEJA//CCHC-type domain-containing protein {ECO:0000259|PROSITE:PS50158} OS=Caenorhabditis japonica PE=4
NM_001268572.3	S4L_S4M_S4H	BC	5.38040582736852	3.8845425622769	3.86432605477413e-18	1.97979084601216e-15	Up	gene-CELE_K08C7.3	-	GO:0042127//regulation of cell population proliferation`biological_process`Any process that modulates the frequency, rate or extent of cell proliferation. [GOC:jl];GO:0005604//basement membrane`cellular_component`A collagen-containing extracellular matrix consisting of a thin layer of dense material found in various animal tissues interposed between the cells and the adjacent connective tissue. I…	K06240//LAMA3_5`laminin, alpha 3/5	ko04512//ECM-receptor interaction`Environmental Information Processing`Signaling molecules and interaction	-	NP_001255501.1//Laminin-like protein epi-1`[Caenorhabditis elegans]	PF00055.20//Laminin_N`Laminin N-terminal (Domain VI);PF00053.27//Laminin_EGF`Laminin EGF domain;PF00052.21//Laminin_B`Laminin B (Domain IV);PF06009.15//Laminin_II`Laminin Domain II;PF02210.27//Laminin_G_2`Laminin G domain;PF00054.26//Laminin_G_1`Laminin G domain	-	tr|C1P641|C1P641_CAEEL//Laminin-like protein epi-1 {ECO:0000313|EMBL:CAX65068.1} OS=Caenorhabditis elegans {ECO:0000313|WormBase:K08C7.3d} PE=1
NM_001420571.1	S4L_S4M_S4H	BC	10.2582336181782	2.73134035505639	4.64209330040889e-18	2.32025409768974e-15	Up	gene-CELE_ZC8.4	-	-	K16469//CROCC`rootletin	-	-	NP_001371014.1//Lin-5 (Five) Interacting protein`[Caenorhabditis elegans]	PF15035.9//Rootletin`Ciliary rootlet component, centrosome cohesion	-	tr|A0A5E4LWV7|A0A5E4LWV7_CAEEL//Lin-5 (Five) Interacting protein {ECO:0000313|EMBL:VVC12406.1} OS=Caenorhabditis elegans {ECO:0000313|WormBase:ZC8.4f} PE=1
NM_001267920.3	S4L_S4M_S4H	BC	10.204765953914	2.67692884982406	8.5957418668686e-18	4.19410804946996e-15	Up	gene-CELE_F53A3.4	-	GO:0005737//cytoplasm`cellular_component`The contents of a cell excluding the plasma membrane and nucleus, but including other subcellular structures. [ISBN:0198547684]	-	-	KOG1721//FOG: Zn-finger`General function prediction only`[R]	NP_001254849.1//Polyglutamine-repeat protein pqn-41`[Caenorhabditis elegans]	-	-	sp|C7IVR4|PQN41_CAEEL//Polyglutamine-repeat protein pqn-41 {ECO:0000303|PubMed:22363008} Prion-like-(Q/N-rich)-domain-bearing protein 41 {ECO:0000312|WormBase:F53A3.4b} OS=Caenorhabditis elegans ORFNames=F53A3.4 {ECO:0000312|WormBase:F53A3.4b} PE=1
NM_001307542.3	S4L_S4M_S4H	BC	10.1474672709209	2.62154159769811	1.75992431797828e-17	8.38747187170437e-15	Up	gene-CELE_Y67D8C.5	-	GO:0005737//cytoplasm`cellular_component`The contents of a cell excluding the plasma membrane and nucleus, but including other subcellular structures. [ISBN:0198547684];GO:0016567//protein ubiquitination`biological_process`The process in which one or more ubiquitin groups are added to a protein. [GOC:ai];GO:0043161//proteasome-mediated ubiquitin-dependent protein catabolic process`biological_proc…	K10592//HUWE1, MULE, ARF-BP1`E3 ubiquitin-protein ligase HUWE1 [EC:2.3.2.26]	ko04120//Ubiquitin mediated proteolysis`Genetic Information Processing`Folding, sorting and degradation	-	NP_001294471.1//HECT-type E3 ubiquitin transferase`[Caenorhabditis elegans]	PF06025.15//DUF913`Domain of Unknown Function (DUF913);PF14377.9//UBM`Ubiquitin binding region;PF00632.28//HECT`HECT-domain (ubiquitin-transferase)	-	tr|U4PBK1|U4PBK1_CAEEL//HECT-type E3 ubiquitin transferase {ECO:0000256|ARBA:ARBA00012485} EC=2.3.2.26 {ECO:0000256|ARBA:ARBA00012485} OS=Caenorhabditis elegans {ECO:0000313|WormBase:Y67D8C.5g} PE=1
NM_001380369.1	S4L_S4M_S4H	BC	10.1328750944409	2.60652431499558	2.07106124483026e-17	9.64596774779692e-15	Up	gene-CELE_C28C12.10	-	GO:0005737//cytoplasm`cellular_component`The contents of a cell excluding the plasma membrane and nucleus, but including other subcellular structures. [ISBN:0198547684];GO:0005856//cytoskeleton`cellular_component`Any of the various filamentous elements that form the internal framework of cells, and typically remain after treatment of the cells with mild detergent to remove membrane constituents a…	K05724//FGD5_6`FYVE, RhoGEF and PH domain containing 5/6	-	-	NP_001294045.1//Uncharacterized protein CELE_C28C12.10`[Caenorhabditis elegans]	PF00621.23//RhoGEF`RhoGEF domain;PF01363.24//FYVE`FYVE zinc finger	-	tr|X5M5R1|X5M5R1_CAEEL//Uncharacterized protein {ECO:0000313|EMBL:CDO41098.1} OS=Caenorhabditis elegans {ECO:0000313|EMBL:CDO41098.1} PE=1
NM_001421327.1	S4L_S4M_S4H	BC	10.0831459552036	2.55794977971623	3.70060267660889e-17	1.68525445892769e-14	Up	gene-CELE_Y42G9A.4	-	GO:0005829//cytosol`cellular_component`The part of the cytoplasm that does not contain organelles but which does contain other particulate matter, such as protein complexes. [GOC:hjd, GOC:jl];GO:0004496//mevalonate kinase activity`molecular_function`Catalysis of the reaction: (R)-mevalonate + ATP = (R)-5-phosphomevalonate + ADP + 2 H(+). [EC:2.7.1.36, RHEA:17065];GO:0006695//cholesterol biosynthe…	K00869//MVK, mvaK1`mevalonate kinase [EC:2.7.1.36]	ko00900//Terpenoid backbone biosynthesis`Metabolism`Metabolism of terpenoids and polyketides;ko01100//Metabolic pathways`Metabolism`Global and overview maps;ko04146//Peroxisome`Cellular Processes`Transport and catabolism	KOG1511//Mevalonate kinase MVK/ERG12`Lipid transport and metabolism`[I]	NP_001022867.1//MeValonate Kinase`[Caenorhabditis elegans]	PF00288.29//GHMP_kinases_N`GHMP kinases N terminal domain	-	tr|Q65XX9|Q65XX9_CAEEL//MeValonate Kinase {ECO:0000313|EMBL:CCD71155.1} OS=Caenorhabditis elegans {ECO:0000313|WormBase:Y42G9A.4b} PE=1
gene-CELE_M106.1.t1	S4L_S4M_S4H	BC	10.0761109038321	2.55207257186488	4.02613770998872e-17	1.79364434979998e-14	Up	gene-CELE_M106.1	-	GO:0000070//mitotic sister chromatid segregation`biological_process`The cell cycle process in which replicated homologous chromosomes are organized and then physically separated and apportioned to two sets during the mitotic cell cycle. Each replicated chromosome, composed of two sister chromatids, aligns at the cell equator, paired with its homologous partner. One homolog of each morphologic typ…	K06674//SMC2`structural maintenance of chromosome 2	-	KOG0933//Structural maintenance of chromosome protein 2 (chromosome condensation complex Condensin, subunit E)`Cell cycle control, cell division, chromosome partitioning`[D];KOG0933//Structural maintenance of chromosome protein 2 (chromosome condensation complex Condensin, subunit E)`Chromatin structure and dynamics`[B]	NP_496331.1//Mitotic chromosome and X-chromosome-associated protein mix-1`[Caenorhabditis elegans]	PF13175.9//AAA_15`AAA ATPase domain;PF02463.22//SMC_N`RecF/RecN/SMC N terminal domain;PF13476.9//AAA_23`AAA domain	-	sp|Q09591|MIX1_CAEEL//Mitotic chromosome and X-chromosome-associated protein mix-1 Lethal protein 29 Structural maintenance of chromosomes protein 2 OS=Caenorhabditis elegans Name=mix-1 Synonyms=let-29, smc-2 ORFNames=M106.1 PE=1
gene-CELE_Y111B2A.22.t1	S4L_S4M_S4H	BC	10.0273976005411	2.50397077751237	7.33867802082905e-17	3.1331568475177e-14	Up	gene-CELE_Y111B2A.22	-	GO:0042393//histone binding`molecular_function`Binding to a histone, any of a group of water-soluble proteins found in association with the DNA of eukaroytic chromosomes. They are involved in the condensation and coiling of chromosomes during cell division and have also been implicated in nonspecific suppression of gene activity. [GOC:jl];GO:0009996//negative regulation of cell fate specification…	K11661//SRCAP, SWR1`helicase SRCAP/SWR1 [EC:5.6.2.-]	ko03082//ATP-dependent chromatin remodeling`Genetic Information Processing`Chromosome	KOG0391//SNF2 family DNA-dependent ATPase`General function prediction only`[R]	NP_001255179.1//Helicase ssl-1`[Caenorhabditis elegans]	PF07529.16//HSA`HSA domain;PF00176.26//SNF2-rel_dom`SNF2-related domain;PF00271.34//Helicase_C`Helicase conserved C-terminal domain	MYB//http://bioinfo.life.hust.edu.cn/AnimalTFDB#!/tf_detail?species=Monodelphis_domestica&family=MYB	sp|Q9NEL2|SSL1_CAEEL//Helicase ssl-1 EC=3.6.4.- Swi/snf2-like protein 1 OS=Caenorhabditis elegans Name=ssl-1 ORFNames=Y111B2A.22 PE=2
NM_001268953.4	S4L_S4M_S4H	BC	10.027003543034	2.50346631640893	7.33867802082905e-17	3.1331568475177e-14	Up	gene-CELE_Y105C5B.21	-	GO:0098609//cell-cell adhesion`biological_process`The attachment of one cell to another cell via adhesion molecules. [GOC:dos];GO:0045296//cadherin binding`molecular_function`Binding to cadherin, a type I membrane protein involved in cell adhesion. [GOC:bf];GO:0005912//adherens junction`cellular_component`A cell-cell junction composed of the epithelial cadherin-catenin complex. The epithelial cad…	K23491//CTNND2`catenin delta-2	ko04310//Wnt signaling pathway`Environmental Information Processing`Signal transduction	-	NP_001255882.1//Juxtamembrane domain-associated catenin`[Caenorhabditis elegans]	PF00041.24//fn3`Fibronectin type III domain;PF00514.26//Arm`Armadillo/beta-catenin-like repeat	-	tr|D3DEL8|D3DEL8_CAEEL//Juxtamembrane domain-associated catenin {ECO:0000313|EMBL:CBJ25106.1} OS=Caenorhabditis elegans {ECO:0000313|WormBase:Y105C5B.21d} PE=1
NM_001136361.5	S4L_S4M_S4H	BC	10.005108364329	2.48240367252576	9.54554088901431e-17	3.99217896813409e-14	Up	gene-CELE_C04D8.1	-	GO:0005737//cytoplasm`cellular_component`The contents of a cell excluding the plasma membrane and nucleus, but including other subcellular structures. [ISBN:0198547684];GO:0008104//protein localization`biological_process`Any process in which a protein is transported to, or maintained in, a specific location. [GOC:ai];GO:0005096//GTPase activator activity`molecular_function`Binds to and increases …	K20315//ARHGAP21_23`Rho GTPase-activating protein 21/23	-	KOG4407//Predicted Rho GTPase-activating protein`General function prediction only`[R]	NP_001129833.1//GTPase-activating protein pac-1`[Caenorhabditis elegans]	PF00169.32//PH`PH domain;PF00620.30//RhoGAP`RhoGAP domain	-	sp|P34288|PAC1_CAEEL//GTPase-activating protein pac-1 GTPase-activating protein GAP Short=CeGAP Protein par-6-at-contacts OS=Caenorhabditis elegans Name=pac-1 Synonyms=gap ORFNames=C04D8.1 PE=1
NM_001029572.4	S4L_S4M_S4H	BC	9.99050520411766	2.46851067191785	1.13963296838025e-16	4.67089968420329e-14	Up	gene-CELE_H42K12.1	-	GO:0005737//cytoplasm`cellular_component`The contents of a cell excluding the plasma membrane and nucleus, but including other subcellular structures. [ISBN:0198547684];GO:0040024//dauer larval development`biological_process`The process whose specific outcome is the progression of the dauer larva over time, through the facultative diapause of the dauer (enduring) larval stage, with specialized tr…	K06276//PDPK1`3-phosphoinositide dependent protein kinase-1 [EC:2.7.11.1]	ko04068//FoxO signaling pathway`Environmental Information Processing`Signal transduction;ko04140//Autophagy - animal`Cellular Processes`Transport and catabolism;ko04150//mTOR signaling pathway`Environmental Information Processing`Signal transduction	KOG0592//3-phosphoinositide-dependent protein kinase (PDK1)`Signal transduction mechanisms`[T]	NP_001024743.1//3-phosphoinositide-dependent protein kinase 1`[Caenorhabditis elegans]	PF07714.20//PK_Tyr_Ser-Thr`Protein tyrosine and serine/threonine kinase;PF00069.28//Pkinase`Protein kinase domain;PF14593.9//PH_3`PH domain	bHLH//http://bioinfo.life.hust.edu.cn/AnimalTFDB#!/tf_detail?species=Mustela_putorius_furo&family=bHLH	sp|Q9Y1J3|PDPK1_CAEEL//3-phosphoinositide-dependent protein kinase 1 EC=2.7.11.1 Pdk-class protein kinase 1 OS=Caenorhabditis elegans ORFNames=H42K12.1 {ECO:0000312|WormBase:H42K12.1a} PE=1
NM_001404147.1	S4L_S4M_S4H	BC	9.96687742340615	2.44364785141465	1.42540997422787e-16	5.72763266702976e-14	Up	gene-CELE_Y42G9A.4	-	GO:0005829//cytosol`cellular_component`The part of the cytoplasm that does not contain organelles but which does contain other particulate matter, such as protein complexes. [GOC:hjd, GOC:jl];GO:0004496//mevalonate kinase activity`molecular_function`Catalysis of the reaction: (R)-mevalonate + ATP = (R)-5-phosphomevalonate + ADP + 2 H(+). [EC:2.7.1.36, RHEA:17065];GO:0006695//cholesterol biosynthe…	K00869//MVK, mvaK1`mevalonate kinase [EC:2.7.1.36]	ko00900//Terpenoid backbone biosynthesis`Metabolism`Metabolism of terpenoids and polyketides;ko01100//Metabolic pathways`Metabolism`Global and overview maps;ko04146//Peroxisome`Cellular Processes`Transport and catabolism	-	NP_001022866.1//MeValonate Kinase`[Caenorhabditis elegans]	PF00288.29//GHMP_kinases_N`GHMP kinases N terminal domain	-	tr|Q9N4Z7|Q9N4Z7_CAEEL//MeValonate Kinase {ECO:0000313|EMBL:CCD71154.1} OS=Caenorhabditis elegans {ECO:0000313|WormBase:Y42G9A.4a} PE=1
NM_001377899.3	S4L_S4M_S4H	BC	9.86784195583572	2.3490438269683	4.75948010027041e-16	1.87569280182388e-13	Up	gene-CELE_F26H11.2	-	GO:0046872//metal ion binding`molecular_function`Binding to a metal ion. [GOC:ai];GO:0016589//NURF complex`cellular_component`An ISWI complex that contains an ATPase subunit of the ISWI family (SNF2L in mammals), a NURF301 homolog (BPTF in humans), and additional subunits, though the composition of these additional subunits varies slightly with species. NURF is involved in regulation of transcrip…	K11728//BPTF, E(bx)`nucleosome-remodeling factor subunit BPTF	ko03082//ATP-dependent chromatin remodeling`Genetic Information Processing`Chromosome	-	NP_001364539.1//NURF (nucleosome remodeling factor) complex homolog`[Caenorhabditis elegans]	PF02791.20//DDT`DDT domain;PF00628.32//PHD`PHD-finger;PF00439.28//Bromodomain`Bromodomain	-	tr|A0A5S9MQ08|A0A5S9MQ08_CAEEL//NURF (Nucleosome remodeling factor) complex homolog {ECO:0000313|EMBL:CAA0059157.1} OS=Caenorhabditis elegans {ECO:0000313|WormBase:F26H11.2s} PE=1
NM_001356676.3	S4L_S4M_S4H	BC	6.90485784803003	2.56317471782333	6.28568977347449e-16	2.43042717977005e-13	Up	gene-CELE_K11C4.5	-	GO:0048763//calcium-induced calcium release activity`molecular_function`Enables transmembrane transfer of calcium ions from an intracellular store to the cytosol on induction by increased calcium concentration. [GOC:jid, GOC:nln, PMID:2990997, PMID:8381210, PMID:8653752];GO:0042383//sarcolemma`cellular_component`The outer membrane of a muscle cell, consisting of the plasma membrane, a covering ba…	K04962//RYR2`ryanodine receptor 2	ko04020//Calcium signaling pathway`Environmental Information Processing`Signal transduction	-	NP_001343809.1//Uncharacterized protein CELE_K11C4.5`[Caenorhabditis elegans]	PF08709.14//Ins145_P3_rec`Inositol 1,4,5-trisphosphate/ryanodine receptor;PF02815.22//MIR`MIR domain;PF01365.24//RYDR_ITPR`RIH domain;PF00622.31//SPRY`SPRY domain;PF02026.19//RyR`RyR domain;PF08454.14//RIH_assoc`RyR and IP3R Homology associated;PF13499.9//EF-hand_7`EF-hand domain pair;PF06459.15//RR_TM4-6`Ryanodine Receptor TM 4-6;PF00520.34//Ion_trans`Ion transport protein	-	tr|A0A2C9C354|A0A2C9C354_CAEEL//Uncharacterized protein {ECO:0000313|EMBL:SOF58807.1} OS=Caenorhabditis elegans {ECO:0000313|WormBase:K11C4.5f} PE=1
gene-CELE_C46H11.4.t2	S4L_S4M_S4H	BC	-3.33689	1.57377835436097	8.42479158342879e-16	3.17358422019938e-13	Down	gene-CELE_C46H11.4	-	GO:0005737//cytoplasm`cellular_component`The contents of a cell excluding the plasma membrane and nucleus, but including other subcellular structures. [ISBN:0198547684];GO:0008440//inositol-1,4,5-trisphosphate 3-kinase activity`molecular_function`Catalysis of the reaction: 1D-myo-inositol 1,4,5-trisphosphate + ATP = 1D-myo-inositol 1,3,4,5-tetrakisphosphate + ADP + 2 H(+). [EC:2.7.1.127, RHEA:110…	K00911//ITPK`1D-myo-inositol-triphosphate 3-kinase [EC:2.7.1.127]	ko00562//Inositol phosphate metabolism`Metabolism`Carbohydrate metabolism;ko01100//Metabolic pathways`Metabolism`Global and overview maps;ko04020//Calcium signaling pathway`Environmental Information Processing`Signal transduction;ko04070//Phosphatidylinositol signaling system`Environmental Information Processing`Signal transduction	KOG1621//1D-myo-inositol-triphosphate 3-kinase A`Lipid transport and metabolism`[I]	NP_001021047.1//Inositol-trisphosphate 3-kinase homolog`[Caenorhabditis elegans]	PF03770.19//IPK`Inositol polyphosphate kinase	-	sp|Q95Q62|IP3KH_CAEEL//Inositol-trisphosphate 3-kinase homolog {ECO:0000305} EC=2.7.1.127 {ECO:0000269|PubMed:9491893} Inositol 1,4,5-trisphosphate 3-kinase homolog {ECO:0000303|PubMed:9491893} Short=IP3 3-kinase {ECO:0000305} Short=IP3K {ECO:0000305} Short=InsP 3-kinase {ECO:0000305} let-23 fertility effector 2 {ECO:0000303|PubMed:9491893} OS=Caenorhabditis elegans ORFNames=C46H11.4 {ECO:0000312…
NM_001027504.3	S4L_S4M_S4H	BC	9.81226126367938	2.29236974697126	8.51740263070149e-16	3.17358422019938e-13	Up	gene-CELE_K08E5.3	-	GO:0019215//intermediate filament binding`molecular_function`Binding to an intermediate filament, a distinct elongated structure, characteristically 10 nm in diameter, that occurs in the cytoplasm of higher eukaryotic cells. Intermediate filaments form a fibrous system, composed of chemically heterogeneous subunits and involved in mechanically integrating the various components of the cytoplasmic…	K24469//SVEP1`sushi, von Willebrand factor type A, EGF and pentraxin domain-containing protein 1	-	KOG1217//Fibrillins and related proteins containing Ca2+-binding EGF-like domains`Signal transduction mechanisms`[T]	NP_001022675.1//Transmembrane cell adhesion receptor mua-3`[Caenorhabditis elegans]	PF07645.18//EGF_CA`Calcium-binding EGF domain;PF00092.31//VWA`von Willebrand factor type A domain;PF13519.9//VWA_2`von Willebrand factor type A domain;PF12947.10//EGF_3`EGF domain;PF01390.23//SEA`SEA domain	Homeobox//http://bioinfo.life.hust.edu.cn/AnimalTFDB#!/tf_detail?species=Tetraodon_nigroviridis&family=Homeobox	sp|P34576|MUA3_CAEEL//Transmembrane cell adhesion receptor mua-3 Muscle attachment abnormal protein 3 Precursor OS=Caenorhabditis elegans ORFNames=K08E5.3 {ECO:0000312|WormBase:K08E5.3a} PE=1
NM_001380321.1	S4L_S4M_S4H	BC	9.80383352861223	2.28393872464785	9.40061622659702e-16	3.4401219344938e-13	Up	gene-CELE_C48A7.2	-	GO:0035435//phosphate ion transmembrane transport`biological_process`The process in which a phosphate is transported across a membrane. [GOC:vw];GO:0005315//inorganic phosphate transmembrane transporter activity`molecular_function`Enables the transfer of a inorganic phosphate from one side of a membrane to the other, up its concentration gradient. The transporter binds the solute and undergoes a …	K14640//SLC20A, PIT`solute carrier family 20 (sodium-dependent phosphate transporter)	-	KOG2493//Na+/Pi symporter`Inorganic ion transport and metabolism`[P]	NP_001367368.1//Phosphate transporter`[Caenorhabditis elegans]	PF01384.23//PHO4`Phosphate transporter family	-	tr|Q18697|Q18697_CAEEL//Phosphate transporter {ECO:0000256|RuleBase:RU363058} OS=Caenorhabditis elegans {ECO:0000313|EMBL:CCD62067.1} PE=1
NM_001028344.4	S4L_S4M_S4H	BC	9.79849712587838	2.2782202558394	9.87780486754103e-16	3.55133079211436e-13	Up	gene-CELE_Y55F3BR.8	-	GO:0051721//protein phosphatase 2A binding`molecular_function`Binding to protein phosphatase 2A. [GOC:ai];GO:0042326//negative regulation of phosphorylation`biological_process`Any process that stops, prevents or decreases the rate of addition of phosphate groups to a molecule. [GOC:jl];GO:0005783//endoplasmic reticulum`cellular_component`The irregular network of unit membranes, visible only by el…	K21412//ANKLE2, LEM4`ankyrin repeat and LEM domain-containing protein 2	-	-	NP_001023515.1//Ankyrin repeat and LEM domain-containing protein 2 homolog`[Caenorhabditis elegans]	-	-	sp|H2KZB2|ANKL2_CAEEL//Ankyrin repeat and LEM domain-containing protein 2 homolog LEM domain-containing protein 4-like OS=Caenorhabditis elegans Name=lem-4 Synonyms=lem-4l ORFNames=Y55F3BR.8 PE=1
NM_001269263.3	S4L_S4M_S4H	BC	9.78130863816357	2.26175465757232	1.20562822594343e-15	4.25981710935496e-13	Up	gene-CELE_C51E3.7	-	GO:0004252//serine-type endopeptidase activity`molecular_function`Catalysis of the hydrolysis of internal, alpha-peptide bonds in a polypeptide chain by a catalytic mechanism that involves a catalytic triad consisting of a serine nucleophile that is activated by a proton relay involving an acidic residue (e.g. aspartate or glutamate) and a basic residue (usually histidine). [GOC:mah, https://www.…	K01360//PCSK2`proprotein convertase subtilisin/kexin type 2 [EC:3.4.21.94]	-	KOG3526//Subtilisin-like proprotein convertase`Posttranslational modification, protein turnover, chaperones`[O]	NP_001256192.1//Neuroendocrine convertase 2`[Caenorhabditis elegans]	PF00082.25//Peptidase_S8`Subtilase family;PF01483.23//P_proprotein`Proprotein convertase P-domain	-	sp|G5ECN9|NEC2_CAEEL//Neuroendocrine convertase 2 {ECO:0000250|UniProtKB:P16519} Short=NEC 2 {ECO:0000250|UniProtKB:P16519} EC=3.4.21.94 {ECO:0000305|PubMed:12657671, ECO:0000305|PubMed:15180830, ECO:0000305|PubMed:16945111, ECO:0000305|PubMed:23665919, ECO:0000305|PubMed:24671950} Egg-laying defective protein 3 {ECO:0000303|PubMed:11813735} Kex2-like prohormone convertase 2 {ECO:0000303|PubMed:7…
NM_001313079.3	S4L_S4M_S4H	BC	9.7648287698485	2.24745570559141	1.5510722143756e-15	5.38747845579647e-13	Up	gene-CELE_Y108G3AL.7	-	GO:0003677//DNA binding`molecular_function`Any molecular function by which a gene product interacts selectively and non-covalently with DNA (deoxyribonucleic acid). [GOC:dph, GOC:jl, GOC:tb, GOC:vw]	K19195//ARID4B`AT-rich interactive domain-containing protein 4B	-	KOG2744//DNA-binding proteins Bright/BRCAA1/RBP1 and related proteins containing BRIGHT domain`Transcription`[K]	NP_001300006.1//ARID domain-containing protein`[Caenorhabditis elegans]	PF01388.24//ARID`ARID/BRIGHT DNA binding domain	ARID//http://bioinfo.life.hust.edu.cn/AnimalTFDB#!/tf_detail?species=Caenorhabditis_elegans&family=ARID	sp|A0A0K3AXH1|ARID1_CAEEL//AT-rich interactive domain-containing protein arid-1 {ECO:0000312|WormBase:Y108G3AL.7b} OS=Caenorhabditis elegans ORFNames=Y108G3AL.7 {ECO:0000312|WormBase:Y108G3AL.7b} PE=3
NM_001322539.3	S4L_S4M_S4H	BC	9.75477395712959	2.23675090091543	1.71707170207056e-15	5.76851645746425e-13	Up	gene-CELE_T22F3.3	-	GO:0005737//cytoplasm`cellular_component`The contents of a cell excluding the plasma membrane and nucleus, but including other subcellular structures. [ISBN:0198547684];GO:0005980//glycogen catabolic process`biological_process`The chemical reactions and pathways resulting in the breakdown of glycogen, a polydisperse, highly branched glucan composed of chains of D-glucose residues. [ISBN:019850673…	K00688//PYG, glgP`glycogen phosphorylase [EC:2.4.1.1]	ko00500//Starch and sucrose metabolism`Metabolism`Carbohydrate metabolism;ko01100//Metabolic pathways`Metabolism`Global and overview maps	-	NP_001309657.1//Alpha-1,4 glucan phosphorylase`[Caenorhabditis elegans]	-	-	tr|A0A131MDC6|A0A131MDC6_CAEEL//Alpha-1,4 glucan phosphorylase {ECO:0000256|RuleBase:RU000587} EC=2.4.1.1 {ECO:0000256|RuleBase:RU000587} OS=Caenorhabditis elegans {ECO:0000313|WormBase:T22F3.3d} PE=1
NM_001392973.1	S4L_S4M_S4H	BC	9.75001955354742	2.23077976625373	1.71707170207056e-15	5.76851645746425e-13	Up	gene-CELE_Y71G12B.11	-	GO:0005737//cytoplasm`cellular_component`The contents of a cell excluding the plasma membrane and nucleus, but including other subcellular structures. [ISBN:0198547684];GO:0005856//cytoskeleton`cellular_component`Any of the various filamentous elements that form the internal framework of cells, and typically remain after treatment of the cells with mild detergent to remove membrane constituents a…	K06271//TLN`talin	-	KOG4261//Talin`Cytoskeleton`[Z]	NP_001249039.1//I/LWEQ domain-containing protein`[Caenorhabditis elegans]	PF08913.13//VBS`Vinculin Binding Site;PF01608.20//I_LWEQ`I/LWEQ domain	-	tr|G5EGK1|G5EGK1_CAEEL//Talin {ECO:0000313|EMBL:AAA74747.1, ECO:0000313|EMBL:CCD67967.1} OS=Caenorhabditis elegans {ECO:0000313|WormBase:Y71G12B.11a} PE=1
NM_001027634.3	S4L_S4M_S4H	BC	9.74110116806255	2.22302085060199	2.00192089617232e-15	6.61699434278376e-13	Up	gene-CELE_W06F12.1	-	GO:0018107//peptidyl-threonine phosphorylation`biological_process`The phosphorylation of peptidyl-threonine to form peptidyl-O-phospho-L-threonine. [RESID:AA0038];GO:0007492//endoderm development`biological_process`The process whose specific outcome is the progression of the endoderm over time, from its formation to the mature structure. The endoderm is the innermost germ layer that develops into…	K04468//NLK`nemo like kinase [EC:2.7.11.24]	ko04010//MAPK signaling pathway`Environmental Information Processing`Signal transduction;ko04068//FoxO signaling pathway`Environmental Information Processing`Signal transduction;ko04310//Wnt signaling pathway`Environmental Information Processing`Signal transduction	KOG0664//Nemo-like MAPK-related serine/threonine protein kinase`Signal transduction mechanisms`[T]	NP_001022805.1//Serine/threonine kinase NLK`[Caenorhabditis elegans]	PF00069.28//Pkinase`Protein kinase domain;PF07714.20//PK_Tyr_Ser-Thr`Protein tyrosine and serine/threonine kinase	bHLH//http://bioinfo.life.hust.edu.cn/AnimalTFDB#!/tf_detail?species=Mustela_putorius_furo&family=bHLH	sp|Q9U9Y8|NLK_CAEEL//Serine/threonine kinase NLK {ECO:0000250|UniProtKB:O54949} EC=2.7.11.24 {ECO:0000250|UniProtKB:O54949} Loss of intestine protein 1 Nemo-like kinase {ECO:0000250|UniProtKB:O54949} OS=Caenorhabditis elegans ORFNames=W06F12.1 {ECO:0000312|WormBase:W06F12.1a} PE=1
NM_001268935.3	S4L_S4M_S4H	BC	9.73670339926425	2.21929978135155	2.10756315982258e-15	6.85560187845145e-13	Up	gene-CELE_Y73F8A.24	-	GO:0070816//phosphorylation of RNA polymerase II C-terminal domain`biological_process`The process of introducing a phosphate group on to an amino acid residue in the C-terminal domain of RNA polymerase II. Typically, this occurs during the transcription cycle and results in production of an RNA polymerase II enzyme where the carboxy-terminal domain (CTD) of the largest subunit is extensively phos…	K03144//TFIIH4, GTF2H4, TFB2`transcription initiation factor TFIIH subunit 4	ko03022//Basal transcription factors`Genetic Information Processing`Transcription;ko03420//Nucleotide excision repair`Genetic Information Processing`Replication and repair	-	NP_001255864.1//General transcription factor IIH subunit 4`[Caenorhabditis elegans]	PF03849.17//Tfb2`Transcription factor Tfb2;PF18307.4//Tfb2_C`Transcription factor Tfb2 (p52) C-terminal domain	-	tr|D3NQB3|D3NQB3_CAEEL//General transcription factor IIH subunit 4 {ECO:0000256|RuleBase:RU364024} OS=Caenorhabditis elegans {ECO:0000313|WormBase:Y73F8A.24b} PE=1
NM_001393194.1	S4L_S4M_S4H	BC	9.73057223279847	2.2127999178433	2.21907443812007e-15	7.10554569693665e-13	Up	gene-CELE_R119.7	-	GO:0003727//single-stranded RNA binding`molecular_function`Binding to single-stranded RNA. [GOC:jl];GO:0005634//nucleus`cellular_component`A membrane-bounded organelle of eukaryotic cells in which chromosomes are housed and replicated. In most cells, the nucleus contains all of the cell's chromosomes except the organellar chromosomes, and is the site of RNA synthesis and processing. In some speci…	-	-	-	NP_001380158.1//RRM domain-containing protein`[Caenorhabditis elegans]	-	-	tr|V6CLS0|V6CLS0_CAEEL//RRM domain-containing protein {ECO:0000313|EMBL:CDK13518.1} OS=Caenorhabditis elegans {ECO:0000313|WormBase:R119.7b} PE=1
gene-CELE_D1044.6.t1	S4L_S4M_S4H	BC	-3.26313	1.60824462977749	2.29775308512673e-15	7.24428522669264e-13	Down	gene-CELE_D1044.6	-	GO:0005654//nucleoplasm`cellular_component`That part of the nuclear content other than the chromosomes or the nucleolus. [GOC:ma, ISBN:0124325653];GO:0045892//negative regulation of transcription, DNA-templated`biological_process`Any process that stops, prevents, or reduces the frequency, rate or extent of cellular DNA-templated transcription. [GOC:go_curators, GOC:txnOH];GO:0045893//positive reg…	K18723//GLE1`nucleoporin GLE1	ko03013//Nucleocytoplasmic transport`Genetic Information Processing`Translation;ko03015//mRNA surveillance pathway`Genetic Information Processing`Translation	-	NP_498184.3//Uncharacterized protein CELE_D1044.6`[Caenorhabditis elegans]	-	-	sp|P41954|YLK6_CAEEL//Uncharacterized protein D1044.6 OS=Caenorhabditis elegans ORFNames=D1044.6 PE=4
NM_001380577.1	S4L_S4M_S4H	BC	9.72949739775648	2.21257716548671	2.33679721998322e-15	7.25575536804791e-13	Up	gene-CELE_B0348.4	-	GO:0004435//phosphatidylinositol phospholipase C activity`molecular_function`Catalysis of the reaction: 1-phosphatidyl-1D-myo-inositol 4,5-bisphosphate + H(2)O = 1,2-diacylglycerol + 1D-myo-inositol 1,4,5-trisphosphate + H(+). [EC:3.1.4.11, RHEA:33179];GO:0016042//lipid catabolic process`biological_process`The chemical reactions and pathways resulting in the breakdown of lipids, compounds soluble…	K05858//PLCB`phosphatidylinositol phospholipase C, beta [EC:3.1.4.11]	ko00562//Inositol phosphate metabolism`Metabolism`Carbohydrate metabolism;ko01100//Metabolic pathways`Metabolism`Global and overview maps;ko04020//Calcium signaling pathway`Environmental Information Processing`Signal transduction;ko04070//Phosphatidylinositol signaling system`Environmental Information Processing`Signal transduction;ko04310//Wnt signaling pathway`Environmental Information Processi…	-	NP_001368553.1//1-phosphatidylinositol 4,5-bisphosphate phosphodiesterase`[Caenorhabditis elegans]	PF17787.4//PH_14`PH domain;PF09279.14//EF-hand_like`Phosphoinositide-specific phospholipase C, efhand-like;PF00388.22//PI-PLC-X`Phosphatidylinositol-specific phospholipase C, X domain;PF00387.22//PI-PLC-Y`Phosphatidylinositol-specific phospholipase C, Y domain;PF06631.14//DUF1154`Protein of unknown function (DUF1154)	-	tr|A0A0K3ARQ7|A0A0K3ARQ7_CAEEL//1-phosphatidylinositol 4,5-bisphosphate phosphodiesterase {ECO:0000256|PIRNR:PIRNR000956} EC=3.1.4.11 {ECO:0000256|PIRNR:PIRNR000956} OS=Caenorhabditis elegans {ECO:0000313|EMBL:CTQ86716.1} PE=1
NM_001269381.2	S4L_S4M_S4H	BC	9.71005403993696	2.19523589514739	2.87741520625257e-15	8.80102534652744e-13	Up	gene-CELE_K10D6.4	-	-	-	-	-	NP_001256310.1//Uncharacterized protein CELE_K10D6.4`[Caenorhabditis elegans]	-	-	tr|Q21423|Q21423_CAEEL//Uncharacterized protein {ECO:0000313|EMBL:CAA98512.2} OS=Caenorhabditis elegans {ECO:0000313|EMBL:CAA98512.2, ECO:0000313|WormBase:K10D6.4a} PE=4
NM_001307431.4	S4L_S4M_S4H	BC	3.98666125867134	5.36676132415693	4.04828491146532e-15	1.22002209839204e-12	Up	gene-CELE_Y66H1B.2	-	GO:0030036//actin cytoskeleton organization`biological_process`A process that is carried out at the cellular level which results in the assembly, arrangement of constituent parts, or disassembly of cytoskeletal structures comprising actin filaments and their associated proteins. [GOC:dph, GOC:jl, GOC:mah];GO:0051015//actin filament binding`molecular_function`Binding to an actin filament, also kno…	K04437//FLNA`filamin	ko04010//MAPK signaling pathway`Environmental Information Processing`Signal transduction	-	NP_001294360.1//Calponin-homology (CH) domain-containing protein`[Caenorhabditis elegans]	PF00307.34//CH`Calponin homology (CH) domain;PF00630.22//Filamin`Filamin/ABP280 repeat	-	tr|U4PM01|U4PM01_CAEEL//Calponin-homology (CH) domain-containing protein {ECO:0000313|EMBL:CDH93088.1} OS=Caenorhabditis elegans {ECO:0000313|WormBase:Y66H1B.2h} PE=1
gene-CELE_ZK1151.1.t4	S4L_S4M_S4H	BC	9.67300203461589	2.1568903773374	4.39174908463692e-15	1.30434947813717e-12	Up	gene-CELE_ZK1151.1	-	GO:0005737//cytoplasm`cellular_component`The contents of a cell excluding the plasma membrane and nucleus, but including other subcellular structures. [ISBN:0198547684];GO:0005856//cytoskeleton`cellular_component`Any of the various filamentous elements that form the internal framework of cells, and typically remain after treatment of the cells with mild detergent to remove membrane constituents a…	K10382//DST`dystonin	-	-	NP_001364644.1//GAR domain-containing protein`[Caenorhabditis elegans]	PF00307.34//CH`Calponin homology (CH) domain;PF17902.4//SH3_10`SH3 domain	-	tr|G5ECG8|G5ECG8_CAEEL//GAR domain-containing protein {ECO:0000313|EMBL:CAH04741.2} OS=Caenorhabditis elegans {ECO:0000313|WormBase:ZK1151.1e} PE=1
NM_001027588.8	S4L_S4M_S4H	BC	9.65227607284539	2.13674964582904	5.44417497915451e-15	1.59382111211162e-12	Up	gene-CELE_T12D8.9	-	-	K25818//NOLC1`nucleolar and coiled-body phosphoprotein 1	-	-	NP_001022759.1//Uncharacterized protein CELE_T12D8.9`[Caenorhabditis elegans]	-	-	tr|G5EFT0|G5EFT0_CAEEL//Uncharacterized protein {ECO:0000313|EMBL:CAH10815.1} OS=Caenorhabditis elegans {ECO:0000313|EMBL:CAH10815.1, ECO:0000313|WormBase:T12D8.9b} PE=1
NM_001047445.6	S4L_S4M_S4H	BC	9.64172135094996	2.12432633073699	5.74662914466307e-15	1.65867142340254e-12	Up	gene-CELE_C01F6.6	-	GO:0016324//apical plasma membrane`cellular_component`The region of the plasma membrane located at the apical end of the cell. [GOC:curators];GO:0031528//microvillus membrane`cellular_component`The portion of the plasma membrane surrounding a microvillus. [GOC:mah];GO:0043495//protein-membrane adaptor activity`molecular_function`The binding activity of a molecule that brings together a protein or…	K13358//SLC9A3R2, NHERF2`sodium/hydrogen exchange regulatory cofactor NHE-RF2	-	KOG3528//FOG: PDZ domain`Function unknown`[S]	NP_001040910.1//Na(+)/H(+) exchange regulatory cofactor-like protein nrfl-1`[Caenorhabditis elegans]	PF00595.27//PDZ`PDZ domain;PF17820.4//PDZ_6`PDZ domain	-	sp|G5EDM4|NHRF1_CAEEL//Na(+)/H(+) exchange regulatory cofactor-like protein nrfl-1 {ECO:0000305} Short=NHERF-1 {ECO:0000305} Regulatory cofactor of Na(+)/H(+) exchanger {ECO:0000305} Sodium-hydrogen exchanger regulatory factor 1 {ECO:0000305} OS=Caenorhabditis elegans ORFNames=C01F6.6 {ECO:0000312|WormBase:C01F6.6a} PE=1
gene-CELE_C06G4.2.t2	S4L_S4M_S4H	BC	-3.59311	0.842197427153452	7.08735061758588e-15	2.01723716953038e-12	Down	gene-CELE_C06G4.2	-	GO:0005737//cytoplasm`cellular_component`The contents of a cell excluding the plasma membrane and nucleus, but including other subcellular structures. [ISBN:0198547684];GO:0060298//positive regulation of sarcomere organization`biological_process`Any process that increases the rate, frequency or extent of myofibril assembly by organization of muscle actomyosin into sarcomeres. The sarcomere is the…	K08585//CAPNN`calpain, invertebrate [EC:3.4.22.-]	-	KOG0045//Cytosolic Ca2+-dependent cysteine protease (calpain), large subunit (EF-Hand protein superfamily)`Posttranslational modification, protein turnover, chaperones`[O];KOG0045//Cytosolic Ca2+-dependent cysteine protease (calpain), large subunit (EF-Hand protein superfamily)`Signal transduction mechanisms`[T]	NP_001367451.1//Calpain clp-1`[Caenorhabditis elegans]	PF00648.24//Peptidase_C2`Calpain family cysteine protease;PF01067.25//Calpain_III`Calpain large subunit, domain III	TF_others//-	sp|P34308|CAN_CAEEL//Calpain clp-1 EC=3.4.22.- {ECO:0000255|PROSITE-ProRule:PRU00239} OS=Caenorhabditis elegans ORFNames=C06G4.2 {ECO:0000312|WormBase:C06G4.2a} PE=2
gene-CELE_C25A11.10.t3	S4L_S4M_S4H	BC	-3.45708	0.842993082926463	9.83555585399501e-15	2.76109652213589e-12	Down	gene-CELE_C25A11.10	-	-	-	-	-	NP_509539.2//BTB domain-containing protein`[Caenorhabditis elegans]	-	-	tr|Q18140|Q18140_CAEEL//BTB domain-containing protein {ECO:0000313|EMBL:CCD62268.1} OS=Caenorhabditis elegans {ECO:0000313|EMBL:CCD62268.1} PE=1
NM_001380257.1	S4L_S4M_S4H	BC	9.58543418767785	2.0708356775222	1.1123804080642e-14	3.080542121954e-12	Up	gene-CELE_C46G7.4	-	-	-	-	-	NP_001293797.1//ZM domain-containing protein`[Caenorhabditis elegans]	-	-	tr|V6CLV2|V6CLV2_CAEEL//ZM domain-containing protein {ECO:0000313|EMBL:CDK13548.1} OS=Caenorhabditis elegans {ECO:0000313|EMBL:CDK13548.1} PE=1
NM_001384037.2	S4L_S4M_S4H	BC	9.58305810852296	2.07161676522465	1.24450001809064e-14	3.40047184943086e-12	Up	gene-CELE_M01E10.2	-	GO:0040018//positive regulation of multicellular organism growth`biological_process`Any process that activates or increases the frequency, rate or extent of growth of an organism to reach its usual body size. [GOC:dph, GOC:go_curators, GOC:tb];GO:0016021//integral component of membrane`cellular_component`The component of a membrane consisting of the gene products and protein complexes having at l…	K06238//COL6A`collagen type VI alpha	ko04512//ECM-receptor interaction`Environmental Information Processing`Signaling molecules and interaction	KOG3544//Collagens (type IV and type XIII), and related proteins`Extracellular structures`[W]	NP_001370799.1//DumPY: shorter than wild-type`[Caenorhabditis elegans]	PF00092.31//VWA`von Willebrand factor type A domain;PF13519.9//VWA_2`von Willebrand factor type A domain	-	tr|G4SNP7|G4SNP7_CAEEL//DumPY: shorter than wild-type {ECO:0000313|EMBL:CCD73001.2} OS=Caenorhabditis elegans {ECO:0000313|WormBase:M01E10.2a} PE=1
gene-CELE_Y54G2A.21.t4	S4L_S4M_S4H	BC	9.5692667176548	2.0537029654202	1.31664494667559e-14	3.55026380160828e-12	Up	gene-CELE_Y54G2A.21	-	-	-	-	-	NP_001379649.1//Uncharacterized protein CELE_F25G6.1`[Caenorhabditis elegans]	-	-	tr|Q95X84|Q95X84_CAEEL//Uncharacterized protein {ECO:0000313|EMBL:CCD64100.1} OS=Caenorhabditis elegans {ECO:0000313|EMBL:CCD64100.1, ECO:0000313|WormBase:F25G6.1} PE=4
gene-CELE_C47D12.1.t8	S4L_S4M_S4H	BC	9.56880661635693	2.05587141087977	1.39319407148233e-14	3.70788650738797e-12	Up	gene-CELE_C47D12.1	-	GO:0000723//telomere maintenance`biological_process`Any process that contributes to the maintenance of proper telomeric length and structure by affecting and monitoring the activity of telomeric proteins, the length of telomeric DNA and the replication and repair of the DNA. These processes includes those that shorten, lengthen, replicate and repair the telomeric DNA sequences. [GOC:BHF, GOC:BHF_…	K08874//TRRAP`transformation/transcription domain-associated protein	ko03082//ATP-dependent chromatin remodeling`Genetic Information Processing`Chromosome	KOG0889//Histone acetyltransferase SAGA, TRRAP/TRA1 component, PI-3 kinase superfamily`Cell cycle control, cell division, chromosome partitioning`[D];KOG0889//Histone acetyltransferase SAGA, TRRAP/TRA1 component, PI-3 kinase superfamily`Chromatin structure and dynamics`[B];KOG0889//Histone acetyltransferase SAGA, TRRAP/TRA1 component, PI-3 kinase superfamily`Replication, recombination and repair`…	NP_001364592.1//Transcription-associated protein 1`[Caenorhabditis elegans]	PF20175.1//Tra1_central`Tra1 HEAT repeat central region;PF20206.1//Tra1_ring`Tra1 HEAT repeat ring region	-	sp|G5EEV2|TRR1_CAEEL//Transcription-associated protein 1 {ECO:0000312|WormBase:C47D12.1a} Short=Cel-trr-1 {ECO:0000303|PubMed:24098152} Short=TRRAP-like protein 1 {ECO:0000312|WormBase:C47D12.1a} OS=Caenorhabditis elegans ORFNames=C47D12.1 {ECO:0000312|WormBase:C47D12.1a} PE=2
NM_001306993.3	S4L_S4M_S4H	BC	9.56338288981937	2.05061519334435	1.47442987739966e-14	3.87378095866042e-12	Up	gene-CELE_ZK593.4	-	GO:0032259//methylation`biological_process`The process in which a methyl group is covalently attached to a molecule. [GOC:mah];GO:0006325//chromatin organization`biological_process`Any process that results in the specification, formation or maintenance of the physical structure of eukaryotic chromatin. [GOC:mah, GOC:vw, PMID:20404130];GO:0005634//nucleus`cellular_component`A membrane-bounded orga…	K11446//KDM5, JARID1`[histone H3]-trimethyl-L-lysine4 demethylase [EC:1.14.11.67]	-	-	NP_001293922.1//[Histone H3]-trimethyl-L-lysine(4) demethylase`[Caenorhabditis elegans]	PF02375.20//JmjN`jmjN domain;PF01388.24//ARID`ARID/BRIGHT DNA binding domain;PF00628.32//PHD`PHD-finger;PF02373.25//JmjC`JmjC domain, hydroxylase;PF02928.19//zf-C5HC2`C5HC2 zinc finger;PF08429.14//PLU-1`PLU-1-like protein	ARID//http://bioinfo.life.hust.edu.cn/AnimalTFDB#!/tf_detail?species=Petromyzon_marinus&family=ARID	tr|A0A061ACP3|A0A061ACP3_CAEEL//[Histone H3]-trimethyl-L-lysine(4) demethylase {ECO:0000256|ARBA:ARBA00012902} EC=1.14.11.67 {ECO:0000256|ARBA:ARBA00012902} OS=Caenorhabditis elegans {ECO:0000313|WormBase:ZK593.4b} PE=1
NM_001307753.4	S4L_S4M_S4H	BC	9.55231015526242	2.04130251385732	1.74937531425822e-14	4.48124353938671e-12	Up	gene-CELE_H19N07.2	-	GO:0006511//ubiquitin-dependent protein catabolic process`biological_process`The chemical reactions and pathways resulting in the breakdown of a protein or peptide by hydrolysis of its peptide bonds, initiated by the covalent attachment of a ubiquitin group, or multiple ubiquitin groups, to the protein. [GOC:go_curators];GO:0016579//protein deubiquitination`biological_process`The removal of one o…	K11838//USP7, UBP15`ubiquitin carboxyl-terminal hydrolase 7 [EC:3.4.19.12]	ko03083//Polycomb repressive complex`Genetic Information Processing`Chromosome;ko04068//FoxO signaling pathway`Environmental Information Processing`Signal transduction	-	NP_001294682.1//Ubiquitin carboxyl-terminal hydrolase 7`[Caenorhabditis elegans]	PF00917.29//MATH`MATH domain;PF00443.32//UCH`Ubiquitin carboxyl-terminal hydrolase;PF13423.9//UCH_1`Ubiquitin carboxyl-terminal hydrolase;PF12436.11//USP7_ICP0_bdg`ICP0-binding domain of Ubiquitin-specific protease 7;PF14533.9//USP7_C2`Ubiquitin-specific protease C-terminal	-	tr|N1NTI7|N1NTI7_CAEEL//Ubiquitin carboxyl-terminal hydrolase 7 {ECO:0000256|ARBA:ARBA00021393} EC=3.4.19.12 {ECO:0000256|ARBA:ARBA00012759} Ubiquitin thioesterase 7 {ECO:0000256|ARBA:ARBA00017298} Ubiquitin-specific-processing protease 7 {ECO:0000256|ARBA:ARBA00019963} OS=Caenorhabditis elegans {ECO:0000313|WormBase:H19N07.2m} PE=1
NM_001380253.1	S4L_S4M_S4H	BC	9.54968046095083	2.03744621547245	1.74937531425822e-14	4.48124353938671e-12	Up	gene-CELE_B0350.2	-	GO:0005856//cytoskeleton`cellular_component`Any of the various filamentous elements that form the internal framework of cells, and typically remain after treatment of the cells with mild detergent to remove membrane constituents and soluble components of the cytoplasm. The term embraces intermediate filaments, microfilaments, microtubules, the microtrabecular lattice, and other structures charact…	K10380//ANK`ankyrin	-	-	NP_001368408.1//Uncharacterized protein CELE_B0350.2`[Caenorhabditis elegans]	PF00791.23//ZU5`ZU5 domain;PF17809.4//UPA_2`UPA domain;PF00531.25//Death`Death domain	-	tr|G5ECZ1|G5ECZ1_CAEEL//AO66 ankyrin {ECO:0000313|EMBL:AAB41828.1} OS=Caenorhabditis elegans {ECO:0000313|EMBL:CCD61795.1} PE=1
NM_001268999.3	S4L_S4M_S4H	BC	5.88370535057166	2.46814091288386	2.00122884897474e-14	5.06310898790608e-12	Up	gene-CELE_Y116A8C.36	-	GO:0030139//endocytic vesicle`cellular_component`A membrane-bounded intracellular vesicle formed by invagination of the plasma membrane around an extracellular substance. Endocytic vesicles fuse with early endosomes to deliver the cargo for further sorting. [GOC:go_curators, PMID:19696797];GO:1900244//positive regulation of synaptic vesicle endocytosis`biological_process`Any process that activate…	K20045//ITSN`intersectin	-	KOG1029//Endocytic adaptor protein intersectin`Intracellular trafficking, secretion, and vesicular transport`[U];KOG1029//Endocytic adaptor protein intersectin`Signal transduction mechanisms`[T]	NP_001255927.1//ITSN (intersectin) family`[Caenorhabditis elegans]	PF07653.20//SH3_2`Variant SH3 domain;PF00018.31//SH3_1`SH3 domain;PF14604.9//SH3_9`Variant SH3 domain	-	tr|Q9U2T9|Q9U2T9_CAEEL//ITSN (Intersectin) family {ECO:0000313|EMBL:CAB55138.2} OS=Caenorhabditis elegans {ECO:0000313|WormBase:Y116A8C.36a} PE=1
NM_001306885.3	S4L_S4M_S4H	BC	5.21643	2.75636743566005	2.15578795104958e-14	5.38762957083647e-12	Up	gene-CELE_F26D12.1	-	GO:0006357//regulation of transcription by RNA polymerase II`biological_process`Any process that modulates the frequency, rate or extent of transcription mediated by RNA polymerase II. [GOC:go_curators, GOC:txnOH];GO:0005634//nucleus`cellular_component`A membrane-bounded organelle of eukaryotic cells in which chromosomes are housed and replicated. In most cells, the nucleus contains all of the ce…	K23582//FOXP1`forkhead box protein P1	-	-	NP_001293814.1//Fork-head domain-containing protein`[Caenorhabditis elegans]	PF16159.8//FOXP-CC`FOXP coiled-coil domain;PF00250.21//Forkhead`Forkhead domain	Fork_head//http://bioinfo.life.hust.edu.cn/AnimalTFDB#!/tf_detail?species=Caenorhabditis_elegans&family=Fork_head	tr|V6CJE7|V6CJE7_CAEEL//Fork-head domain-containing protein {ECO:0000313|EMBL:CDK13560.1} OS=Caenorhabditis elegans {ECO:0000313|WormBase:F26D12.1k} PE=1
NM_001269840.2	S4L_S4M_S4H	BC	9.52041982747937	2.00791060644232	2.33386995093868e-14	5.76240926561282e-12	Up	gene-CELE_Y59A8B.10	-	GO:0005737//cytoplasm`cellular_component`The contents of a cell excluding the plasma membrane and nucleus, but including other subcellular structures. [ISBN:0198547684];GO:0000381//regulation of alternative mRNA splicing, via spliceosome`biological_process`Any process that modulates the frequency, rate or extent of alternative splicing of nuclear mRNAs. [GOC:krc];GO:0005634//nucleus`cellular_comp…	K14944//NOVA`RNA-binding protein Nova	-	KOG2191//RNA-binding protein NOVA1/PASILLA and related KH domain proteins`General function prediction only`[R];KOG2191//RNA-binding protein NOVA1/PASILLA and related KH domain proteins`RNA processing and modification`[A]	NP_001256769.1//KH domain-containing protein`[Caenorhabditis elegans]	PF00013.32//KH_1`KH domain	TF_others//-	tr|Q9GRY9|Q9GRY9_CAEEL//KH domain-containing protein {ECO:0000313|EMBL:CAC14410.1} OS=Caenorhabditis elegans {ECO:0000313|WormBase:Y59A8B.10a} PE=1
NM_001383473.1	S4L_S4M_S4H	BC	9.51065021217938	1.9991208092631	2.62218856709283e-14	6.39720360778968e-12	Up	gene-CELE_F02E9.7	-	GO:0008198//ferrous iron binding`molecular_function`Binding to a ferrous iron ion, Fe(II). [GOC:ai];GO:0008199//ferric iron binding`molecular_function`Binding to a ferric iron ion, Fe(III). [GOC:ai];GO:0016021//integral component of membrane`cellular_component`The component of a membrane consisting of the gene products and protein complexes having at least some part of their peptide sequence embe…	K14379//ACP5`tartrate-resistant acid phosphatase type 5 [EC:3.1.3.2]	ko00740//Riboflavin metabolism`Metabolism`Metabolism of cofactors and vitamins;ko01100//Metabolic pathways`Metabolism`Global and overview maps;ko04142//Lysosome`Cellular Processes`Transport and catabolism	KOG2679//Purple (tartrate-resistant) acid phosphatase`Posttranslational modification, protein turnover, chaperones`[O]	NP_001370018.1//Tartrate-resistant acid ATPase`[Caenorhabditis elegans]	PF00149.31//Metallophos`Calcineurin-like phosphoesterase	-	tr|O01320|O01320_CAEEL//Tartrate-resistant acid ATPase {ECO:0000256|ARBA:ARBA00022161} EC=3.1.3.2 {ECO:0000256|ARBA:ARBA00012646} Tartrate-resistant acid phosphatase type 5 {ECO:0000256|ARBA:ARBA00015822} Type 5 acid phosphatase {ECO:0000256|ARBA:ARBA00018583} OS=Caenorhabditis elegans {ECO:0000313|EMBL:CAB04053.1, ECO:0000313|WormBase:F02E9.7} PE=1
NM_001379805.3	S4L_S4M_S4H	BC	4.32256968305854	3.64069816058777	2.76320668803173e-14	6.62595899858427e-12	Up	gene-CELE_ZK688.5	-	GO:0007165//signal transduction`biological_process`The cellular process in which a signal is conveyed to trigger a change in the activity or state of a cell. Signal transduction begins with reception of a signal (e.g. a ligand binding to a receptor or receptor activation by a stimulus such as light), or for signal transduction in the absence of ligand, signal-withdrawal or the activity of a const…	K04523//UBQLN, DSK2`ubiquilin	ko04141//Protein processing in endoplasmic reticulum`Genetic Information Processing`Folding, sorting and degradation	-	NP_001367397.1//Ubiquitin-like domain-containing protein`[Caenorhabditis elegans]	PF00240.26//ubiquitin`Ubiquitin family	-	tr|A0A679L8U9|A0A679L8U9_CAEEL//Ubiquitin-like domain-containing protein {ECO:0000313|EMBL:CAA9991457.1} OS=Caenorhabditis elegans {ECO:0000313|EMBL:CAA9991457.1, ECO:0000313|WormBase:ZK688.5e} PE=1
NM_001306535.3	S4L_S4M_S4H	BC	6.57845052282667	2.24621071050013	2.78062008431292e-14	6.62595899858427e-12	Up	gene-CELE_Y106G6H.12	-	GO:0016579//protein deubiquitination`biological_process`The removal of one or more ubiquitin groups from a protein. [GOC:ai];GO:0004843//thiol-dependent deubiquitinase`molecular_function`Catalysis of the thiol-dependent hydrolysis of a peptide bond formed by the C-terminal glycine of ubiquitin and another protein. [GOC:jh2, ISBN:0120793709]	K11850//USP26_29_37`ubiquitin carboxyl-terminal hydrolase 26/29/37 [EC:3.4.19.12]	-	KOG1864//Ubiquitin-specific protease`Posttranslational modification, protein turnover, chaperones`[O]	NP_001293463.1//Deubiquitylating with USP/UBP and OTU domains`[Caenorhabditis elegans]	PF00443.32//UCH`Ubiquitin carboxyl-terminal hydrolase;PF13423.9//UCH_1`Ubiquitin carboxyl-terminal hydrolase;PF02338.22//OTU`OTU-like cysteine protease	-	tr|U4PBM0|U4PBM0_CAEEL//Deubiquitylating with USP/UBP and OTU domains {ECO:0000313|EMBL:CDH93264.1} OS=Caenorhabditis elegans {ECO:0000313|WormBase:Y106G6H.12a} PE=1
NM_001029803.6	S4L_S4M_S4H	BC	9.49902261492937	1.98862423630826	3.12681168630879e-14	7.36525883764666e-12	Up	gene-CELE_ZC504.4	-	GO:0005737//cytoplasm`cellular_component`The contents of a cell excluding the plasma membrane and nucleus, but including other subcellular structures. [ISBN:0198547684];GO:0006468//protein phosphorylation`biological_process`The process of introducing a phosphate group on to a protein. [GOC:hb];GO:0030334//regulation of cell migration`biological_process`Any process that modulates the frequency, ra…	K08840//TNIK`TRAF2 and NCK interacting kinase [EC:2.7.11.1]	-	KOG0587//Traf2- and Nck-interacting kinase and related germinal center kinase (GCK) family protein kinases`Signal transduction mechanisms`[T]	NP_001024974.1//Serine/threonine-protein kinase mig-15`[Caenorhabditis elegans]	PF00069.28//Pkinase`Protein kinase domain;PF07714.20//PK_Tyr_Ser-Thr`Protein tyrosine and serine/threonine kinase;PF00780.25//CNH`CNH domain	-	sp|Q23356|MIG15_CAEEL//Serine/threonine-protein kinase mig-15 EC=2.7.11.1 Abnormal cell migration protein 15 OS=Caenorhabditis elegans Name=mig-15 ORFNames=ZC504.4 PE=2
NM_072910.8	S4L_S4M_S4H	BC	9.47136202505203	1.96387788822701	4.20738845228026e-14	9.79795585824767e-12	Up	gene-CELE_T19A5.2	-	GO:0005524//ATP binding`molecular_function`Binding to ATP, adenosine 5'-triphosphate, a universally important coenzyme and enzyme regulator. [ISBN:0198506732];GO:0004672//protein kinase activity`molecular_function`Catalysis of the phosphorylation of an amino acid residue in a protein, usually according to the reaction: a protein + ATP = a phosphoprotein + ADP. [MetaCyc:PROTEIN-KINASE-RXN]	K08838//STK24_25_MST4`serine/threonine-protein kinase 24/25/MST4 [EC:2.7.11.1]	-	KOG0201//Serine/threonine protein kinase`Signal transduction mechanisms`[T];KOG0578//p21-activated serine/threonine protein kinase`Signal transduction mechanisms`[T]	NP_505311.3//Germinal center kinase 1`[Caenorhabditis elegans]	PF00069.28//Pkinase`Protein kinase domain;PF07714.20//PK_Tyr_Ser-Thr`Protein tyrosine and serine/threonine kinase	-	tr|A8XUW9|A8XUW9_CAEBR//Protein CBR-GCK-1 {ECO:0000313|EMBL:CAP36436.2} OS=Caenorhabditis briggsae {ECO:0000313|EMBL:CAP36436.2} PE=4
NM_001268858.3	S4L_S4M_S4H	BC	9.46434	1.95453918936273	4.46710378884079e-14	1.02858829151364e-11	Up	gene-CELE_F52B11.2	-	GO:0006013//mannose metabolic process`biological_process`The chemical reactions and pathways involving mannose, the aldohexose manno-hexose, the C-2 epimer of glucose. The D-(+)-form is widely distributed in mannans and hemicelluloses and is of major importance in the core oligosaccharide of N-linked oligosaccharides of glycoproteins. [ISBN:0198506732];GO:0006487//protein N-linked glycosylation`b…	K17497//PMM`phosphomannomutase [EC:5.4.2.8]	ko00051//Fructose and mannose metabolism`Metabolism`Carbohydrate metabolism;ko00520//Amino sugar and nucleotide sugar metabolism`Metabolism`Carbohydrate metabolism;ko01100//Metabolic pathways`Metabolism`Global and overview maps;ko01240//Biosynthesis of cofactors`Metabolism`Global and overview maps;ko01250//Biosynthesis of nucleotide sugars`Metabolism`Global and overview maps	KOG3189//Phosphomannomutase`Lipid transport and metabolism`[I]	NP_001255787.1//putative phosphomannomutase`[Caenorhabditis elegans]	PF03332.16//PMM`Eukaryotic phosphomannomutase	-	sp|Q9XUE6|PMM_CAEEL//Probable phosphomannomutase Short=PMM EC=5.4.2.8 OS=Caenorhabditis elegans ORFNames=F52B11.2 PE=3
gene-CELE_K07D8.1.t2	S4L_S4M_S4H	BC	9.45101218373008	1.94038125875304	5.03834468255447e-14	1.14723108421765e-11	Up	gene-CELE_K07D8.1	-	GO:0005737//cytoplasm`cellular_component`The contents of a cell excluding the plasma membrane and nucleus, but including other subcellular structures. [ISBN:0198547684];GO:0005856//cytoskeleton`cellular_component`Any of the various filamentous elements that form the internal framework of cells, and typically remain after treatment of the cells with mild detergent to remove membrane constituents a…	K19467//MATN`matrilin	-	KOG1217//Fibrillins and related proteins containing Ca2+-binding EGF-like domains`Signal transduction mechanisms`[T]	AAK69172.1//transmembrane matrix receptor MUP-4`[Caenorhabditis elegans]	PF00092.31//VWA`von Willebrand factor type A domain;PF13519.9//VWA_2`von Willebrand factor type A domain;PF12947.10//EGF_3`EGF domain;PF07645.18//EGF_CA`Calcium-binding EGF domain;PF12661.10//hEGF`Human growth factor-like EGF;PF00008.30//EGF`EGF-like domain	Homeobox//http://bioinfo.life.hust.edu.cn/AnimalTFDB#!/tf_detail?species=Tetraodon_nigroviridis&family=Homeobox	sp|Q21281|MUP4_CAEEL//Transmembrane matrix receptor MUP-4 {ECO:0000312|EMBL:AAK69172.1} Muscle-positioning protein 4 Precursor OS=Caenorhabditis elegans ORFNames=K07D8.1 PE=1
NM_001421336.1	S4L_S4M_S4H	BC	9.44489702728207	1.93688502623482	5.68677650404365e-14	1.28064957030073e-11	Up	gene-CELE_Y38C1AB.8	-	GO:0005856//cytoskeleton`cellular_component`Any of the various filamentous elements that form the internal framework of cells, and typically remain after treatment of the cells with mild detergent to remove membrane constituents and soluble components of the cytoplasm. The term embraces intermediate filaments, microfilaments, microtubules, the microtrabecular lattice, and other structures charact…	K02374//PTPN13, FAP-1`tyrosine-protein phosphatase non-receptor type 13	-	-	NP_001255217.2//FERM domain (protein4.1-ezrin-radixin-moesin) family`[Caenorhabditis elegans]	PF09379.13//FERM_N`FERM N-terminal domain;PF00373.21//FERM_M`FERM central domain;PF09380.13//FERM_C`FERM C-terminal PH-like domain;PF00595.27//PDZ`PDZ domain;PF17820.4//PDZ_6`PDZ domain	-	tr|Q33BL4|Q33BL4_CAEEL//FERM domain (Protein4.1-ezrin-radixin-moesin) family {ECO:0000313|EMBL:CCD68260.2} OS=Caenorhabditis elegans {ECO:0000313|WormBase:Y38C1AB.8a} PE=1
NM_001392096.1	S4L_S4M_S4H	BC	9.4272517388986	1.91681404261778	6.42339687098377e-14	1.41542658147388e-11	Up	gene-CELE_E01A2.2	-	GO:0005654//nucleoplasm`cellular_component`That part of the nuclear content other than the chromosomes or the nucleolus. [GOC:ma, ISBN:0124325653];GO:0031053//primary miRNA processing`biological_process`Any process involved in the conversion of a primary microRNA transcript into a pre-microRNA molecule. [GOC:sl, PMID:15211354];GO:0016604//nuclear body`cellular_component`Extra-nucleolar nuclear do…	-	-	KOG2295//C2H2 Zn-finger protein`General function prediction only`[R]	NP_001379849.1//Serrate RNA effector molecule homolog`[Caenorhabditis elegans]	PF04959.16//ARS2`Arsenite-resistance protein 2	-	sp|Q966L5|SRRT_CAEEL//Serrate RNA effector molecule homolog Arsenite-resistance protein 2 homolog OS=Caenorhabditis elegans ORFNames=E01A2.2 PE=3
NM_001377854.2	S4L_S4M_S4H	BC	9.42562492238891	1.91391070761791	6.42339687098377e-14	1.41542658147388e-11	Up	gene-CELE_C52A11.4	-	-	K06095//MPDZ, MUPP1, Patj`multiple PDZ domain protein	-	-	NP_001364657.1//Multiple PDZ domain protein`[Caenorhabditis elegans]	PF00595.27//PDZ`PDZ domain;PF17820.4//PDZ_6`PDZ domain	-	tr|G5EC95|G5EC95_CAEEL//Multiple PDZ domain protein {ECO:0000313|EMBL:CAO82020.2} OS=Caenorhabditis elegans {ECO:0000313|EMBL:CAO82020.2} PE=1
NM_001392575.1	S4L_S4M_S4H	BC	9.37877567612852	1.86897994902509	1.05351784833033e-13	2.29678098572697e-11	Up	gene-CELE_F36D4.3	-	GO:0005737//cytoplasm`cellular_component`The contents of a cell excluding the plasma membrane and nucleus, but including other subcellular structures. [ISBN:0198547684];GO:0007015//actin filament organization`biological_process`A process that is carried out at the cellular level which results in the assembly, arrangement of constituent parts, or disassembly of cytoskeletal structures comprising a…	K10357//MYO5`myosin V	ko04814//Motor proteins`Cellular Processes`Cell motility	-	NP_001317813.1//Dilute domain-containing protein`[Caenorhabditis elegans]	PF01843.22//DIL`DIL domain	-	tr|Q8MYQ0|Q8MYQ0_CAEEL//Dilute domain-containing protein {ECO:0000313|EMBL:CCD68603.1} OS=Caenorhabditis elegans {ECO:0000313|WormBase:F36D4.3c} PE=1
NM_065360.4	S4L_S4M_S4H	BC	9.37577478106919	1.86768474992537	1.12170670582745e-13	2.41969847605494e-11	Up	gene-CELE_C44F1.1	-	-	-	-	-	NP_497761.3//Uncharacterized protein CELE_C44F1.1`[Caenorhabditis elegans]	-	STAT//http://bioinfo.life.hust.edu.cn/AnimalTFDB#!/tf_detail?species=Caenorhabditis_elegans&family=STAT	tr|G5EFT9|G5EFT9_CAEEL//Uncharacterized protein {ECO:0000313|EMBL:CAA88852.4} OS=Caenorhabditis elegans {ECO:0000313|EMBL:CAA88852.4} PE=1
gene-CELE_T24B8.7.t3	S4L_S4M_S4H	BC	6.44981500151569	2.12509156436897	1.2628828449851e-13	2.69586022315412e-11	Up	gene-CELE_T24B8.7	-	GO:0005829//cytosol`cellular_component`The part of the cytoplasm that does not contain organelles but which does contain other particulate matter, such as protein complexes. [GOC:hjd, GOC:jl];GO:0004197//cysteine-type endopeptidase activity`molecular_function`Catalysis of the hydrolysis of internal, alpha-peptide bonds in a polypeptide chain by a mechanism in which the sulfhydryl group of a cyste…	K11840//USP9_24`ubiquitin carboxyl-terminal hydrolase 9/24 [EC:3.4.19.12]	-	-	NP_001293493.1//Ubiquitin carboxyl-terminal hydrolase`[Caenorhabditis elegans]	PF13423.9//UCH_1`Ubiquitin carboxyl-terminal hydrolase;PF00443.32//UCH`Ubiquitin carboxyl-terminal hydrolase	-	tr|N1NTH7|N1NTH7_CAEEL//Ubiquitin carboxyl-terminal hydrolase {ECO:0000313|EMBL:CCW46007.1} OS=Caenorhabditis elegans {ECO:0000313|EMBL:CCW46007.1, ECO:0000313|WormBase:T24B8.7d} PE=1
NM_001029695.7	S4L_S4M_S4H	BC	9.36492125377154	1.8617866541416	1.44441342339019e-13	3.05158394696239e-11	Up	gene-CELE_R57.1	-	GO:0046872//metal ion binding`molecular_function`Binding to a metal ion. [GOC:ai];GO:0016021//integral component of membrane`cellular_component`The component of a membrane consisting of the gene products and protein complexes having at least some part of their peptide sequence embedded in the hydrophobic region of the membrane. [GOC:dos, GOC:go_curators];GO:0004180//carboxypeptidase activity`mole…	K01301//NAALAD`N-acetylated-alpha-linked acidic dipeptidase [EC:3.4.17.21]	-	KOG2195//Transferrin receptor and related proteins containing the protease-associated (PA) domain`General function prediction only`[R];KOG2195//Transferrin receptor and related proteins containing the protease-associated (PA) domain`Inorganic ion transport and metabolism`[P];KOG2195//Transferrin receptor and related proteins containing the protease-associated (PA) domain`Posttranslational modific…	NP_508085.2//Glutamate carboxypeptidase 2 homolog`[Caenorhabditis elegans]	PF02225.25//PA`PA domain;PF04389.20//Peptidase_M28`Peptidase family M28;PF04253.18//TFR_dimer`Transferrin receptor-like dimerisation domain	-	sp|P91406|GCP2_CAEEL//Glutamate carboxypeptidase 2 homolog {ECO:0000250|UniProtKB:Q04609} EC=3.4.17.21 {ECO:0000250|UniProtKB:Q04609} Glutamate carboxypeptidase II homolog {ECO:0000250|UniProtKB:Q04609} OS=Caenorhabditis elegans ORFNames=R57.1 {ECO:0000312|WormBase:R57.1a} PE=1
NM_001373464.2	S4L_S4M_S4H	BC	9.34996333547509	1.84247101394501	1.53944062229744e-13	3.18664208815571e-11	Up	gene-CELE_C14H10.2	-	-	K23368//TRIP11`thyroid receptor-interacting protein 11	-	-	NP_001360623.1//JAKMIP_CC3 domain-containing protein`[Caenorhabditis elegans]	-	-	tr|A0A4V0ILK2|A0A4V0ILK2_CAEEL//JAKMIP_CC3 domain-containing protein {ECO:0000313|EMBL:VTW47445.1} OS=Caenorhabditis elegans {ECO:0000313|EMBL:VTW47445.1} PE=1
NM_065810.8	S4L_S4M_S4H	BC	9.34866745967929	1.84158352223974	1.53944062229744e-13	3.18664208815571e-11	Up	gene-CELE_C05D2.1	-	GO:0022604//regulation of cell morphogenesis`biological_process`Any process that modulates the frequency, rate or extent of cell morphogenesis. Cell morphogenesis is the developmental process in which the shape of a cell is generated and organized. [GOC:isa_complete];GO:0002119//nematode larval development`biological_process`The process whose specific outcome is the progression of the nematode la…	K13596//ACVR2B`activin receptor type-2B [EC:2.7.11.30]	ko04350//TGF-beta signaling pathway`Environmental Information Processing`Signal transduction	KOG3653//Transforming growth factor beta/activin receptor subfamily of serine/threonine kinases`Signal transduction mechanisms`[T]	NP_498211.1//Cell surface receptor daf-4`[Caenorhabditis elegans]	PF00069.28//Pkinase`Protein kinase domain;PF07714.20//PK_Tyr_Ser-Thr`Protein tyrosine and serine/threonine kinase	-	sp|P50488|DAF4_CAEEL//Cell surface receptor daf-4 EC=2.7.11.30 Abnormal dauer formation protein 4 Precursor OS=Caenorhabditis elegans ORFNames=C05D2.1 {ECO:0000312|WormBase:C05D2.1a} PE=1
NM_001377813.3	S4L_S4M_S4H	BC	9.34533456725696	1.83822155372894	1.6410538646933e-13	3.36301168491597e-11	Up	gene-CELE_Y71F9B.10	-	-	K24594//RSRC1`arginine/serine-rich coiled-coil protein 1	-	-	NP_001364767.1//Mediator of RNA polymerase II transcription subunit 1.1`[Caenorhabditis elegans]	-	-	tr|A0A5S9MMF7|A0A5S9MMF7_CAEEL//Mediator of RNA polymerase II transcription subunit 1.1 {ECO:0000313|EMBL:CAA0059121.1} OS=Caenorhabditis elegans {ECO:0000313|WormBase:Y71F9B.10g} PE=1
gene-CELE_R160.7.t2	S4L_S4M_S4H	BC	4.69590975036616	2.8117300915374	2.04191114030543e-13	4.14305792062171e-11	Up	gene-CELE_R160.7	-	GO:0046872//metal ion binding`molecular_function`Binding to a metal ion. [GOC:ai];GO:0032266//phosphatidylinositol-3-phosphate binding`molecular_function`Binding to phosphatidylinositol-3-phosphate, a derivative of phosphatidylinositol in which the inositol ring is phosphorylated at the 3' position. [GOC:bf, PMID:10209156, PMID:11395417, PMID:11557775];GO:0031901//early endosome membrane`cellular…	K24780//ZFYVE28, LST2`lateral signaling target protein 2	-	KOG1819//FYVE finger-containing proteins`General function prediction only`[R]	NP_508756.2//Lateral signaling target protein 2`[Caenorhabditis elegans]	PF01363.24//FYVE`FYVE zinc finger	-	sp|Q9TZD0|LST2_CAEEL//Lateral signaling target protein 2 OS=Caenorhabditis elegans Name=lst-2 ORFNames=R160.7 PE=2
NM_001268480.3	S4L_S4M_S4H	BC	9.31631668777518	1.8078446495357	2.12353058327245e-13	4.26642276892179e-11	Up	gene-CELE_W09C2.3	-	GO:0043231//intracellular membrane-bounded organelle`cellular_component`Organized structure of distinctive morphology and function, bounded by a single or double lipid bilayer membrane and occurring within the cell. Includes the nucleus, mitochondria, plastids, vacuoles, and vesicles. Excludes the plasma membrane. [GOC:go_curators];GO:0051480//regulation of cytosolic calcium ion concentration`bio…	K05850//ATP2B`P-type Ca2+ transporter type 2B [EC:7.2.2.10]	ko04020//Calcium signaling pathway`Environmental Information Processing`Signal transduction	KOG0204//Calcium transporting ATPase`Inorganic ion transport and metabolism`[P]	NP_001255409.1//Calcium-transporting ATPase`[Caenorhabditis elegans]	PF00122.23//E1-E2_ATPase`E1-E2 ATPase;PF00702.29//Hydrolase`haloacid dehalogenase-like hydrolase;PF13246.9//Cation_ATPase`Cation transport ATPase (P-type);PF00689.24//Cation_ATPase_C`Cation transporting ATPase, C-terminus	-	tr|G5EFR6|G5EFR6_CAEEL//Calcium-transporting ATPase {ECO:0000256|RuleBase:RU361146} EC=7.2.2.10 {ECO:0000256|RuleBase:RU361146} OS=Caenorhabditis elegans {ECO:0000313|WormBase:W09C2.3a} PE=1
NM_001395783.1	S4L_S4M_S4H	BC	6.38948701994056	2.0618586879819	2.18779495933906e-13	4.35286233997431e-11	Up	gene-CELE_T07D1.2	-	-	K23333//RMND5`E3 ubiquitin-protein transferase RMND5 [EC:2.3.2.27]	-	-	NP_001382745.1//ubiquitin ligase complex subunit`[Caenorhabditis elegans]	-	-	tr|A0A8D9I9M5|A0A8D9I9M5_CAEEL//Ubiquitin ligase complex subunit {ECO:0000313|EMBL:CAG8860262.1} OS=Caenorhabditis elegans ORFNames=CELE_T07D1.2 {ECO:0000313|EMBL:CAG8860262.1} PE=4
NM_001269494.3	S4L_S4M_S4H	BC	4.22048487568212	3.32162461475911	2.4600374235736e-13	4.84745643473979e-11	Up	gene-CELE_W04D2.1	-	GO:0055001//muscle cell development`biological_process`The process whose specific outcome is the progression of a muscle cell over time, from its formation to the mature structure. Muscle cell development does not include the steps involved in committing an unspecified cell to the muscle cell fate. [CL:0000187, GOC:devbiol];GO:0051015//actin filament binding`molecular_function`Binding to an actin…	K05699//ACTN1_4`actinin alpha 1/4	-	-	NP_506127.1//AcTiniN`[Caenorhabditis elegans]	PF00307.34//CH`Calponin homology (CH) domain;PF11971.11//CAMSAP_CH`CAMSAP CH domain;PF00435.24//Spectrin`Spectrin repeat;PF08726.13//EFhand_Ca_insen`Ca2+ insensitive EF hand	IRF//http://bioinfo.life.hust.edu.cn/AnimalTFDB#!/tf_detail?species=Microcebus_murinus&family=IRF	tr|H2L2C9|H2L2C9_CAEEL//AcTiniN {ECO:0000313|EMBL:CCE72033.1} OS=Caenorhabditis elegans {ECO:0000313|WormBase:W04D2.1c} PE=1
gene-CELE_T01A4.1.t10	S4L_S4M_S4H	BC	3.82012334376285	4.23561779310257	2.5318830547912e-13	4.94151232779390e-11	Up	gene-CELE_T01A4.1	-	GO:0006935//chemotaxis`biological_process`The directed movement of a motile cell or organism, or the directed growth of a cell guided by a specific chemical concentration gradient. Movement may be towards a higher concentration (positive chemotaxis) or towards a lower concentration (negative chemotaxis). [ISBN:0198506732];GO:0042048//olfactory behavior`biological_process`The behavior of an organi…	K12323//ANPRA, NPR1`atrial natriuretic peptide receptor A [EC:4.6.1.2]	ko00230//Purine metabolism`Metabolism`Nucleotide metabolism;ko01100//Metabolic pathways`Metabolism`Global and overview maps	KOG1023//Natriuretic peptide receptor, guanylate cyclase`Signal transduction mechanisms`[T]	NP_001380039.1//Receptor-type guanylate cyclase gcy-28`[Caenorhabditis elegans]	PF01094.31//ANF_receptor`Receptor family ligand binding region;PF00069.28//Pkinase`Protein kinase domain;PF07714.20//PK_Tyr_Ser-Thr`Protein tyrosine and serine/threonine kinase;PF00211.23//Guanylate_cyc`Adenylate and Guanylate cyclase catalytic domain	-	tr|E3LXG5|E3LXG5_CAERE//Guanylate cyclase {ECO:0000256|ARBA:ARBA00012202, ECO:0000256|RuleBase:RU003431} EC=4.6.1.2 {ECO:0000256|ARBA:ARBA00012202, ECO:0000256|RuleBase:RU003431} OS=Caenorhabditis remanei (Caenorhabditis vulgaris) ORFNames=CRE_03847 {ECO:0000313|EMBL:EFO84880.1} PE=3
gene-CELE_K01C8.5.t1	S4L_S4M_S4H	BC	9.30235646418166	1.80100232953354	2.75712272788022e-13	5.33035057192919e-11	Up	gene-CELE_K01C8.5	-	-	-	-	-	NP_495745.2//GEX Interacting protein`[Caenorhabditis elegans]	-	-	tr|Q21088|Q21088_CAEEL//GEX Interacting protein {ECO:0000313|EMBL:CAA88863.2} OS=Caenorhabditis elegans {ECO:0000313|WormBase:K01C8.5} PE=1
NM_001268282.2	S4L_S4M_S4H	BC	9.27973330728526	1.77395743833183	3.1456842880537e-13	6.02472038458734e-11	Up	gene-CELE_W06F12.2	-	GO:0016021//integral component of membrane`cellular_component`The component of a membrane consisting of the gene products and protein complexes having at least some part of their peptide sequence embedded in the hydrophobic region of the membrane. [GOC:dos, GOC:go_curators]	K24595//RSRC2`arginine/serine-rich coiled-coil protein 2	-	-	NP_001255211.1//Uncharacterized protein CELE_W06F12.2`[Caenorhabditis elegans]	-	-	tr|D2YW11|D2YW11_CAEEL//Uncharacterized protein {ECO:0000313|EMBL:CBI83239.1} OS=Caenorhabditis elegans {ECO:0000313|EMBL:CBI83239.1, ECO:0000313|WormBase:W06F12.2e} PE=1
NR_131679.2	S4L_S4M_S4H	BC	9.27500598565406	1.77028079423896	3.3611421160026e-13	6.3192555397469e-11	Up	gene-CELE_F44C8.5	-	-	-	-	-	-	-	-	-
NM_001306503.3	S4L_S4M_S4H	BC	9.27187050715703	1.76476744971469	3.3611421160026e-13	6.3192555397469e-11	Up	gene-CELE_Y48G8AL.1	-	GO:0004842//ubiquitin-protein transferase activity`molecular_function`Catalysis of the transfer of ubiquitin from one protein to another via the reaction X-Ub + Y --> Y-Ub + X, where both X-Ub and Y-Ub are covalent linkages. [GOC:BioGRID, GOC:jh2, PMID:9635407]	K10615//HERC4`E3 ubiquitin-protein ligase HERC4 [EC:2.3.2.26]	ko04120//Ubiquitin mediated proteolysis`Genetic Information Processing`Folding, sorting and degradation	KOG0941//E3 ubiquitin protein ligase`Posttranslational modification, protein turnover, chaperones`[O]	NP_001293432.1//HECT domain-containing protein`[Caenorhabditis elegans]	PF00632.28//HECT`HECT-domain (ubiquitin-transferase)	-	tr|Q9BL11|Q9BL11_CAEEL//HECT domain-containing protein {ECO:0000313|EMBL:CCD73459.1} OS=Caenorhabditis elegans {ECO:0000313|WormBase:Y48G8AL.1a} PE=1
NM_071013.3	S4L_S4M_S4H	BC	-2.82227	1.9637566157806	4.51110671667873e-13	8.40419181317247e-11	Down	gene-CELE_R09B5.2	-	GO:0050832//defense response to fungus`biological_process`Reactions triggered in response to the presence of a fungus that act to protect the cell or organism. [GOC:ai];GO:0016021//integral component of membrane`cellular_component`The component of a membrane consisting of the gene products and protein complexes having at least some part of their peptide sequence embedded in the hydrophobic region…	-	-	-	NP_503414.1//CaeNaCin (Caenorhabditis bacteriocin)`[Caenorhabditis elegans]	-	-	tr|O44615|O44615_CAEEL//CaeNaCin (Caenorhabditis bacteriocin) {ECO:0000313|EMBL:CCD68878.1} OS=Caenorhabditis elegans {ECO:0000313|WormBase:R09B5.2} PE=4
gene-CELE_K04B12.1.t1	S4L_S4M_S4H	BC	9.24521920505967	1.74103780372957	4.69670535518723e-13	8.67113358953621e-11	Up	gene-CELE_K04B12.1	-	GO:0045138//nematode male tail tip morphogenesis`biological_process`The process in which the anatomical structure of the adult male tail tip is generated and organized. In some species of rhabitid nematodes, the male tail tip undergoes a morphological change such that the most posterior hypodermal cells in the tail (hyp8-11 in C. elegans) fuse and retract anteriorly, changing the shape of the tai…	K06820//PLXNA`plexin A	-	KOG3610//Plexins (functional semaphorin receptors)`Signal transduction mechanisms`[T]	NP_001364609.1//Plexin-2`[Caenorhabditis elegans]	PF01437.28//PSI`Plexin repeat;PF01833.27//TIG`IPT/TIG domain;PF08337.15//Plexin_cytopl`Plexin cytoplasmic RasGAP domain;PF20170.1//Plexin_RBD`Plexin cytoplasmic RhoGTPase-binding domain	-	sp|O45657|PLX2_CAEEL//Plexin-2 Precursor OS=Caenorhabditis elegans Name=plx-2 ORFNames=K04B12.1 PE=1
gene-CELE_T07H6.2.t1	S4L_S4M_S4H	BC	9.23992610206599	1.73687913425976	5.0251462891164e-13	9.19467168775557e-11	Up	gene-CELE_T07H6.2	-	GO:0005783//endoplasmic reticulum`cellular_component`The irregular network of unit membranes, visible only by electron microscopy, that occurs in the cytoplasm of many eukaryotic cells. The membranes form a complex meshwork of tubular channels, which are often expanded into slitlike cavities called cisternae. The ER takes two forms, rough (or granular), with ribosomes adhering to the outer surfac…	K00181//PORCN`O-palmitoleoyl transferase [EC:2.3.1.250]	ko04310//Wnt signaling pathway`Environmental Information Processing`Signal transduction	KOG4312//Predicted acyltransferase`General function prediction only`[R]	NP_509054.1//Protein-serine O-palmitoleoyltransferase porcupine`[Caenorhabditis elegans]	PF03062.22//MBOAT`MBOAT, membrane-bound O-acyltransferase family	-	sp|Q22329|PORCN_CAEEL//Protein-serine O-palmitoleoyltransferase porcupine {ECO:0000250|UniProtKB:Q9JJJ7} Short=Porc {ECO:0000303|PubMed:15020416} EC=2.3.1.250 {ECO:0000250|UniProtKB:Q9JJJ7} More of ms protein 1 {ECO:0000303|PubMed:15020416} OS=Caenorhabditis elegans Name=mom-1 {ECO:0000312|WormBase:T07H6.2} ORFNames=T07H6.2 PE=2
NM_001356800.4	S4L_S4M_S4H	BC	9.23501378327245	1.73102521698877	5.37778813396666e-13	9.752832940653e-11	Up	gene-CELE_W03F11.6	-	GO:0050839//cell adhesion molecule binding`molecular_function`Binding to a cell adhesion molecule. [GOC:ai];GO:0005912//adherens junction`cellular_component`A cell-cell junction composed of the epithelial cadherin-catenin complex. The epithelial cadherins, or E-cadherins, of each interacting cell extend through the plasma membrane into the extracellular space and bind to each other. The E-cadheri…	K05702//AF6, MLLT4`afadin	-	-	NP_001343732.1//PDZ domain-containing protein`[Caenorhabditis elegans]	PF01843.22//DIL`DIL domain;PF00595.27//PDZ`PDZ domain;PF17820.4//PDZ_6`PDZ domain	-	tr|A0A2C9C357|A0A2C9C357_CAEEL//PDZ domain-containing protein {ECO:0000313|EMBL:SOF58723.1} OS=Caenorhabditis elegans {ECO:0000313|WormBase:W03F11.6o} PE=1
NM_001268498.3	S4L_S4M_S4H	BC	9.21843021876853	1.71308293730751	5.75650560818967e-13	1.03480762656694e-10	Up	gene-CELE_W08D2.4	-	GO:0016021//integral component of membrane`cellular_component`The component of a membrane consisting of the gene products and protein complexes having at least some part of their peptide sequence embedded in the hydrophobic region of the membrane. [GOC:dos, GOC:go_curators];GO:0006629//lipid metabolic process`biological_process`The chemical reactions and pathways involving lipids, compounds solub…	K21737//ACET6, DES6`acyl-lipid Delta6-acetylenase / acyl-lipid (9-3)-desaturase [EC:1.14.19.38 1.14.19.47]	-	-	NP_001255427.1//Delta(6)-fatty-acid desaturase fat-3`[Caenorhabditis elegans]	PF00487.27//FA_desaturase`Fatty acid desaturase	-	tr|N1NTM6|N1NTM6_CAEEL//FA_desaturase domain-containing protein {ECO:0000313|EMBL:CCW46010.1} OS=Caenorhabditis elegans {ECO:0000313|WormBase:W08D2.4d} PE=1
NM_001313427.4	S4L_S4M_S4H	BC	9.21447730915564	1.71262093507902	6.60044109694764e-13	1.17619860347607e-10	Up	gene-CELE_F58A3.2	-	GO:0016021//integral component of membrane`cellular_component`The component of a membrane consisting of the gene products and protein complexes having at least some part of their peptide sequence embedded in the hydrophobic region of the membrane. [GOC:dos, GOC:go_curators];GO:0009653//anatomical structure morphogenesis`biological_process`The process in which anatomical structures are generated a…	K05093//FGFR2, CD332`fibroblast growth factor receptor 2 [EC:2.7.10.1]	ko04010//MAPK signaling pathway`Environmental Information Processing`Signal transduction;ko04020//Calcium signaling pathway`Environmental Information Processing`Signal transduction;ko04144//Endocytosis`Cellular Processes`Transport and catabolism	-	NP_001300356.1//Receptor protein-tyrosine kinase`[Caenorhabditis elegans]	PF13927.9//Ig_3`Immunoglobulin domain;PF07679.19//I-set`Immunoglobulin I-set domain;PF13895.9//Ig_2`Immunoglobulin domain;PF00047.28//ig`Immunoglobulin domain;PF07714.20//PK_Tyr_Ser-Thr`Protein tyrosine and serine/threonine kinase;PF00069.28//Pkinase`Protein kinase domain	-	tr|A0A0K3AVM0|A0A0K3AVM0_CAEEL//Receptor protein-tyrosine kinase {ECO:0000256|ARBA:ARBA00011902} EC=2.7.10.1 {ECO:0000256|ARBA:ARBA00011902} OS=Caenorhabditis elegans {ECO:0000313|WormBase:F58A3.2h} PE=1
gene-CELE_C32E12.4.t3	S4L_S4M_S4H	BC	9.19860050665388	1.6938798869444	7.07022338142799e-13	1.24905248065176e-10	Up	gene-CELE_C32E12.4	-	-	-	-	-	NP_491546.3//Uncharacterized protein CELE_C32E12.4`[Caenorhabditis elegans]	-	-	tr|Q95Q77|Q95Q77_CAEEL//Uncharacterized protein {ECO:0000313|EMBL:CCD61582.1} OS=Caenorhabditis elegans {ECO:0000313|EMBL:CCD61582.1} PE=1
gene-CELE_K12D12.2.t1	S4L_S4M_S4H	BC	4.21669639578862	3.0614750672851	8.86660601653538e-13	1.553020146127e-10	Up	gene-CELE_K12D12.2	-	GO:0006997//nucleus organization`biological_process`A process that is carried out at the cellular level which results in the assembly, arrangement of constituent parts, or disassembly of the nucleus. [GOC:dph, GOC:ems, GOC:jl, GOC:mah];GO:0017056//structural constituent of nuclear pore`molecular_function`The action of a molecule that contributes to the structural integrity of the nuclear pore com…	K14310//NUP205, NUP192`nuclear pore complex protein Nup205	ko03013//Nucleocytoplasmic transport`Genetic Information Processing`Translation	KOG1835//Uncharacterized conserved protein`Function unknown`[S]	NP_496534.1//Nuclear Pore complex Protein`[Caenorhabditis elegans]	PF11894.11//Nup192`Nuclear pore complex scaffold, nucleoporins 186/192/205	-	tr|Q21436|Q21436_CAEEL//Nuclear Pore complex Protein {ECO:0000313|EMBL:CAA88864.1} OS=Caenorhabditis elegans {ECO:0000313|WormBase:K12D12.2} PE=1
NM_001377692.2	S4L_S4M_S4H	BC	9.17498448757178	1.67378510858035	1.00067746856264e-12	1.73787147146222e-10	Up	gene-CELE_F56D12.4	-	GO:0005737//cytoplasm`cellular_component`The contents of a cell excluding the plasma membrane and nucleus, but including other subcellular structures. [ISBN:0198547684];GO:0046328//regulation of JNK cascade`biological_process`Any process that modulates the frequency, rate or extent of signal transduction mediated by the JNK cascade. [GOC:bf]	K04434//MAPK8IP1, JIP1`mitogen-activated protein kinase 8 interacting protein 1	ko04010//MAPK signaling pathway`Environmental Information Processing`Signal transduction	-	NP_001364548.1//PID domain-containing protein`[Caenorhabditis elegans]	PF00018.31//SH3_1`SH3 domain;PF14604.9//SH3_9`Variant SH3 domain;PF00640.26//PID`Phosphotyrosine interaction domain (PTB/PID)	-	tr|A0A5S9MN04|A0A5S9MN04_CAEEL//PID domain-containing protein {ECO:0000313|EMBL:CAA0059166.1} OS=Caenorhabditis elegans {ECO:0000313|WormBase:F56D12.4d} PE=4
NR_101788.1	S4L_S4M_S4H	BC	-2.81306	1.84147645122879	1.05056193627821e-12	1.80917359328986e-10	Down	gene-CELE_Y82E9BL.20	-	-	-	-	-	-	-	-	-
NM_001306360.3	S4L_S4M_S4H	BC	9.1506981810558	1.64793784093113	1.23618988099942e-12	2.11110326927676e-10	Up	gene-CELE_Y23H5B.6	-	GO:0005634//nucleus`cellular_component`A membrane-bounded organelle of eukaryotic cells in which chromosomes are housed and replicated. In most cells, the nucleus contains all of the cell's chromosomes except the organellar chromosomes, and is the site of RNA synthesis and processing. In some species, or in specialized cell types, RNA metabolism or DNA replication may be absent. [GOC:go_curators]…	K14776//DDX10, DBP4`ATP-dependent RNA helicase DDX10/DBP4 [EC:3.6.4.13]	-	-	NP_001293289.1//DUF4217 domain-containing protein`[Caenorhabditis elegans]	PF13959.9//DUF4217`Domain of unknown function (DUF4217)	-	tr|A0A061ACL9|A0A061ACL9_CAEEL//DUF4217 domain-containing protein {ECO:0000313|EMBL:CDR32662.1} OS=Caenorhabditis elegans {ECO:0000313|WormBase:Y23H5B.6b} PE=1
NM_001029571.4	S4L_S4M_S4H	BC	4.86072214429992	2.41265674658953	1.34976487324244e-12	2.28601087168242e-10	Up	gene-CELE_H42K12.1	-	GO:0005737//cytoplasm`cellular_component`The contents of a cell excluding the plasma membrane and nucleus, but including other subcellular structures. [ISBN:0198547684];GO:0040024//dauer larval development`biological_process`The process whose specific outcome is the progression of the dauer larva over time, through the facultative diapause of the dauer (enduring) larval stage, with specialized tr…	K06276//PDPK1`3-phosphoinositide dependent protein kinase-1 [EC:2.7.11.1]	ko04068//FoxO signaling pathway`Environmental Information Processing`Signal transduction;ko04140//Autophagy - animal`Cellular Processes`Transport and catabolism;ko04150//mTOR signaling pathway`Environmental Information Processing`Signal transduction	KOG0592//3-phosphoinositide-dependent protein kinase (PDK1)`Signal transduction mechanisms`[T]	NP_001024742.1//3-phosphoinositide-dependent protein kinase 1`[Caenorhabditis elegans]	PF07714.20//PK_Tyr_Ser-Thr`Protein tyrosine and serine/threonine kinase;PF00069.28//Pkinase`Protein kinase domain;PF14593.9//PH_3`PH domain	bHLH//http://bioinfo.life.hust.edu.cn/AnimalTFDB#!/tf_detail?species=Mustela_putorius_furo&family=bHLH	sp|Q9Y1J3|PDPK1_CAEEL//3-phosphoinositide-dependent protein kinase 1 EC=2.7.11.1 Pdk-class protein kinase 1 OS=Caenorhabditis elegans ORFNames=H42K12.1 {ECO:0000312|WormBase:H42K12.1a} PE=1
NM_001312973.3	S4L_S4M_S4H	BC	9.13325554353248	1.63320678255492	1.53058362801383e-12	2.57100412203995e-10	Up	gene-CELE_Y37B11A.2	-	GO:0042276//error-prone translesion synthesis`biological_process`The conversion of DNA-damage induced single-stranded gaps into large molecular weight DNA after replication by using a specialized DNA polymerase or replication complex to insert a defined nucleotide across the lesion. This process does not remove the replication-blocking lesions and causes an increase in the endogenous mutation lev…	K02350//REV3L, POLZ`DNA polymerase zeta [EC:2.7.7.7]	ko03460//Fanconi anemia pathway`Genetic Information Processing`Replication and repair	KOG0968//DNA polymerase zeta, catalytic subunit`Replication, recombination and repair`[L]	NP_001299851.1//DNA polymerase`[Caenorhabditis elegans]	PF03104.22//DNA_pol_B_exo1`DNA polymerase family B, exonuclease domain;PF00136.24//DNA_pol_B`DNA polymerase family B	ETS//http://bioinfo.life.hust.edu.cn/AnimalTFDB#!/tf_detail?species=Cercocebus_atys&family=ETS	tr|A0A0K3AUS7|A0A0K3AUS7_CAEEL//DNA polymerase {ECO:0000256|RuleBase:RU000442} EC=2.7.7.7 {ECO:0000256|RuleBase:RU000442} OS=Caenorhabditis elegans {ECO:0000313|WormBase:Y37B11A.2a} PE=3
gene-CELE_H19M22.3.t1	S4L_S4M_S4H	BC	9.12943713361503	1.63011962366698	1.64438166727136e-12	2.73970028515382e-10	Up	gene-CELE_H19M22.3	-	GO:1904109//positive regulation of cholesterol import`biological_process`Any process that activates or increases the frequency, rate or extent of cholesterol import. [GO_REF:0000058, GOC:TermGenie, PMID:16772292];GO:1900036//positive regulation of cellular response to heat`biological_process`Any process that activates or increases the frequency, rate or extent of cellular response to heat. [GOC:T…	K08002//MMP24`matrix metalloproteinase-24 (membrane-inserted) [EC:3.4.24.-]	-	KOG1565//Gelatinase A and related matrix metalloproteases`Extracellular structures`[W];KOG1565//Gelatinase A and related matrix metalloproteases`Posttranslational modification, protein turnover, chaperones`[O]	NP_497594.1//Matrix metalloproteinase-B`[Caenorhabditis elegans]	PF00413.27//Peptidase_M10`Matrixin	-	sp|O44836|MMPB_CAEEL//Matrix metalloproteinase-B {ECO:0000305|PubMed:9573338} Short=MMP-B {ECO:0000305|PubMed:9573338} Short=MMP-H19 {ECO:0000303|PubMed:9573338} EC=3.4.24.- {ECO:0000269|PubMed:9573338} Zinc metalloprotease 2 {ECO:0000312|WormBase:H19M22.3a} Precursor OS=Caenorhabditis elegans ORFNames=H19M22.3 {ECO:0000312|WormBase:H19M22.3a} PE=1
NM_001373419.3	S4L_S4M_S4H	BC	9.1010099400977	1.60157614281621	2.19641468140092e-12	3.62992952144751e-10	Up	gene-CELE_E01H11.1	-	GO:0035556//intracellular signal transduction`biological_process`The process in which a signal is passed on to downstream components within the cell, which become activated themselves to further propagate the signal and finally trigger a change in the function or state of the cell. [GOC:bf, GOC:jl, GOC:signaling, ISBN:3527303782];GO:0004698//calcium-dependent protein kinase C activity`molecular_f…	K02677//PRKCA`classical protein kinase C alpha type [EC:2.7.11.13]	ko04010//MAPK signaling pathway`Environmental Information Processing`Signal transduction;ko04012//ErbB signaling pathway`Environmental Information Processing`Signal transduction;ko04020//Calcium signaling pathway`Environmental Information Processing`Signal transduction;ko04070//Phosphatidylinositol signaling system`Environmental Information Processing`Signal transduction;ko04150//mTOR signaling p…	-	NP_001359883.1//Protein kinase C-like 2`[Caenorhabditis elegans]	PF00130.25//C1_1`Phorbol esters/diacylglycerol binding domain (C1 domain);PF00168.33//C2`C2 domain;PF00069.28//Pkinase`Protein kinase domain;PF07714.20//PK_Tyr_Ser-Thr`Protein tyrosine and serine/threonine kinase	bHLH//http://bioinfo.life.hust.edu.cn/AnimalTFDB#!/tf_detail?species=Mustela_putorius_furo&family=bHLH	tr|A0A6A5FWQ3|A0A6A5FWQ3_CAERE//Protein kinase C {ECO:0000256|ARBA:ARBA00012429, ECO:0000256|PIRNR:PIRNR000550} EC=2.7.11.13 {ECO:0000256|ARBA:ARBA00012429, ECO:0000256|PIRNR:PIRNR000550} OS=Caenorhabditis remanei (Caenorhabditis vulgaris) ORFNames=GCK72_023287 {ECO:0000313|EMBL:KAF1746829.1} PE=3
NM_001373155.1	S4L_S4M_S4H	BC	9.06322020735087	1.56568396753766	3.17290998302364e-12	5.20179554256827e-10	Up	gene-CELE_H39E23.1	-	GO:0005524//ATP binding`molecular_function`Binding to ATP, adenosine 5'-triphosphate, a universally important coenzyme and enzyme regulator. [ISBN:0198506732];GO:0004672//protein kinase activity`molecular_function`Catalysis of the phosphorylation of an amino acid residue in a protein, usually according to the reaction: a protein + ATP = a phosphoprotein + ADP. [MetaCyc:PROTEIN-KINASE-RXN]	K08798//MARK`MAP/microtubule affinity-regulating kinase [EC:2.7.11.1]	-	-	NP_001359744.1//Serine/threonine-protein kinase par-1`[Caenorhabditis elegans]	PF00069.28//Pkinase`Protein kinase domain;PF07714.20//PK_Tyr_Ser-Thr`Protein tyrosine and serine/threonine kinase;PF14531.9//Kinase-like`Kinase-like	bHLH//http://bioinfo.life.hust.edu.cn/AnimalTFDB#!/tf_detail?species=Mustela_putorius_furo&family=bHLH	tr|A0A2C9C376|A0A2C9C376_CAEEL//Serine/threonine-protein kinase par-1 {ECO:0000313|EMBL:SOF58805.1} OS=Caenorhabditis elegans {ECO:0000313|WormBase:H39E23.1m} PE=1
NM_001373189.3	S4L_S4M_S4H	BC	9.05383692070283	1.55552364636044	3.4179223369251e-12	5.55900654369889e-10	Up	gene-CELE_Y69H2.3	-	GO:0005576//extracellular region`cellular_component`The space external to the outermost structure of a cell. For cells without external protective or external encapsulating structures this refers to space outside of the plasma membrane. This term covers the host cell environment outside an intracellular parasite. [GOC:go_curators];GO:0004867//serine-type endopeptidase inhibitor activity`molecular…	K24831//ZAN`zonadhesin	-	-	NP_001360619.1//Uncharacterized protein CELE_Y69H2.3`[Caenorhabditis elegans]	PF01826.20//TIL`Trypsin Inhibitor like cysteine rich domain	-	tr|A0A4V0IMV3|A0A4V0IMV3_CAEEL//Uncharacterized protein {ECO:0000313|EMBL:VTW47439.1} OS=Caenorhabditis elegans {ECO:0000313|EMBL:VTW47439.1, ECO:0000313|WormBase:Y69H2.3j} PE=1
NM_001268799.3	S4L_S4M_S4H	BC	9.04010215399795	1.54095924244855	3.68287755684174e-12	5.9427724230203e-10	Up	gene-CELE_W02A2.6	-	GO:0034991//nuclear meiotic cohesin complex`cellular_component`A cohesin complex that mediates sister chromatid cohesion in the nucleus during meiosis; has a subunit composition distinct from that of the mitotic cohesin complex. [GOC:mah];GO:0034990//nuclear mitotic cohesin complex`cellular_component`A cohesin complex that mediates sister chromatid cohesion in the nucleus during mitosis; has a su…	K06670//SCC1, MCD1, RAD21`cohesin complex subunit SCC1	-	-	NP_001255728.1//Meiotic recombination protein rec-8`[Caenorhabditis elegans]	-	-	sp|Q9XUB3|REC8_CAEEL//Meiotic recombination protein rec-8 {ECO:0000250|UniProtKB:Q12188} Cohesin rec-8 {ECO:0000250|UniProtKB:Q12188} OS=Caenorhabditis elegans ORFNames=W02A2.6 {ECO:0000312|WormBase:W02A2.6a} PE=1
gene-CELE_R153.1.t3	S4L_S4M_S4H	BC	9.02750527249747	1.53169211707148	4.6152534558292e-12	7.33181310622541e-10	Up	gene-CELE_R153.1	-	GO:0040013//negative regulation of locomotion`biological_process`Any process that stops, prevents, or reduces the frequency, rate or extent of locomotion of a cell or organism. [GOC:go_curators];GO:0106072//negative regulation of adenylate cyclase-activating G protein-coupled receptor signaling pathway`biological_process`Any process that stops, prevents or reduces the frequency, rate or extent of…	K13293//PDE4`cAMP-specific phosphodiesterase 4 [EC:3.1.4.53]	ko00230//Purine metabolism`Metabolism`Nucleotide metabolism;ko01100//Metabolic pathways`Metabolism`Global and overview maps	KOG3689//Cyclic nucleotide phosphodiesterase`Signal transduction mechanisms`[T]	ULU05337.1//hypothetical protein L3Y34_017794`[Caenorhabditis briggsae]	PF18100.4//PDE4_UCR`Phosphodiesterase 4 upstream conserved regions (UCR);PF00233.22//PDEase_I`3'5'-cyclic nucleotide phosphodiesterase	-	sp|Q22000|PDE4_CAEEL//Probable 3',5'-cyclic phosphodiesterase pde-4 EC=3.1.4.17 OS=Caenorhabditis elegans Name=pde-4 ORFNames=R153.1 PE=2
NM_001268537.3	S4L_S4M_S4H	BC	9.02738773124814	1.53073302264915	4.6152534558292e-12	7.33181310622541e-10	Up	gene-CELE_T14G10.2	-	GO:0040002//collagen and cuticulin-based cuticle development`biological_process`Synthesis and deposition of a collagen and cuticulin-based noncellular, hardened, or membranous secretion from an epithelial sheet. An example of this process is found in Caenorhabditis elegans. [GOC:mtg_sensu];GO:0018996//molting cycle, collagen and cuticulin-based cuticle`biological_process`The periodic shedding of …	K08018//RAPGEF2, PDZGEF1`Rap guanine nucleotide exchange factor 2	ko04010//MAPK signaling pathway`Environmental Information Processing`Signal transduction	KOG3542//cAMP-regulated guanine nucleotide exchange factor`Signal transduction mechanisms`[T]	NP_001255466.1//Rap guanine nucleotide exchange factor`[Caenorhabditis elegans]	PF00618.23//RasGEF_N`RasGEF N-terminal motif;PF00788.26//RA`Ras association (RalGDS/AF-6) domain;PF00617.22//RasGEF`RasGEF domain	-	sp|G5EDB9|RPGF_CAEEL//Rap guanine nucleotide exchange factor Short=RA-GEF PDZ-domain-containing exchange factor OS=Caenorhabditis elegans Name=pxf-1 Synonyms=ra-gef ORFNames=T14G10.2 PE=1
NM_001313403.3	S4L_S4M_S4H	BC	9.02000458165545	1.52275085597317	4.97865923975277e-12	7.78837128246211e-10	Up	gene-CELE_C23F12.1	-	GO:0030036//actin cytoskeleton organization`biological_process`A process that is carried out at the cellular level which results in the assembly, arrangement of constituent parts, or disassembly of cytoskeletal structures comprising actin filaments and their associated proteins. [GOC:dph, GOC:jl, GOC:mah];GO:0051015//actin filament binding`molecular_function`Binding to an actin filament, also kno…	K04437//FLNA`filamin	ko04010//MAPK signaling pathway`Environmental Information Processing`Signal transduction	-	NP_001300326.1//FiLamiN (actin binding protein) homolog`[Caenorhabditis elegans]	PF00630.22//Filamin`Filamin/ABP280 repeat	-	tr|A0A4V0IK63|A0A4V0IK63_CAEEL//FiLamiN (Actin binding protein) homolog {ECO:0000313|EMBL:VTW47492.1} OS=Caenorhabditis elegans {ECO:0000313|EMBL:VTW47492.1} PE=1
gene-CELE_C56A3.10.t1	S4L_S4M_S4H	BC	9.01000790269041	1.51195240129759	4.97865923975277e-12	7.78837128246211e-10	Up	gene-CELE_C56A3.10	-	GO:0016021//integral component of membrane`cellular_component`The component of a membrane consisting of the gene products and protein complexes having at least some part of their peptide sequence embedded in the hydrophobic region of the membrane. [GOC:dos, GOC:go_curators];GO:0007606//sensory perception of chemical stimulus`biological_process`The series of events required for an organism to rece…	-	-	-	NP_001024078.2//Uncharacterized protein CELE_R11G10.3`[Caenorhabditis elegans]	-	-	tr|G5EEI3|G5EEI3_CAEEL//Uncharacterized protein {ECO:0000313|EMBL:CAI46576.2} OS=Caenorhabditis elegans {ECO:0000313|EMBL:CAI46576.2, ECO:0000313|WormBase:R11G10.3} PE=3
NM_001351919.3	S4L_S4M_S4H	BC	6.10041134053258	1.78422846753705	5.33473582001435e-12	8.28217736057227e-10	Up	gene-CELE_K02A2.3	-	GO:0016021//integral component of membrane`cellular_component`The component of a membrane consisting of the gene products and protein complexes having at least some part of their peptide sequence embedded in the hydrophobic region of the membrane. [GOC:dos, GOC:go_curators];GO:0015377//cation:chloride symporter activity`molecular_function`Enables the transfer of a solute or solutes from one side …	K14427//SLC12A4_6, KCC1_3`solute carrier family 12 (potassium/chloride transporter), member 4/6	-	-	NP_001338828.1//Potassium/chloride cotransporter 3`[Caenorhabditis elegans]	PF13520.9//AA_permease_2`Amino acid permease;PF00324.24//AA_permease`Amino acid permease;PF03522.18//SLC12`Solute carrier family 12	-	tr|A0A1X7RC59|A0A1X7RC59_CAEEL//Potassium/chloride cotransporter 3 {ECO:0000313|EMBL:SMQ11464.1} OS=Caenorhabditis elegans {ECO:0000313|WormBase:K02A2.3b} PE=1
NM_069004.3	S4L_S4M_S4H	BC	-2.84364	1.41514774567734	5.62264942442664e-12	8.66353042517106e-10	Down	gene-CELE_F17E9.11	-	GO:0003796//lysozyme activity`molecular_function`Catalysis of the hydrolysis of the beta-(1->4) linkages between N-acetylmuramic acid and N-acetyl-D-glucosamine residues in a peptidoglycan. [EC:3.2.1.17, PMID:22748813];GO:0009253//peptidoglycan catabolic process`biological_process`The chemical reactions and pathways resulting in the breakdown of peptidoglycans, any of a class of glycoconjugates f…	K07273//acm`lysozyme	-	-	NP_501405.1//LYSozyme`[Caenorhabditis elegans]	-	-	tr|O61518|O61518_CAEEL//LYSozyme {ECO:0000313|EMBL:CCD68532.1} OS=Caenorhabditis elegans {ECO:0000313|WormBase:F17E9.11} PE=3
NM_001380950.1	S4L_S4M_S4H	BC	8.99557696656036	1.50111903781695	6.26063609652105e-12	9.57456832283625e-10	Up	gene-CELE_C46C11.1	-	GO:0016042//lipid catabolic process`biological_process`The chemical reactions and pathways resulting in the breakdown of lipids, compounds soluble in an organic solvent but not, or sparingly, in an aqueous solvent. [GOC:go_curators];GO:0016298//lipase activity`molecular_function`Catalysis of the hydrolysis of a lipid or phospholipid. [GOC:mah];GO:0008203//cholesterol metabolic process`biological_…	K07188//LIPE, HSL`hormone-sensitive lipase [EC:3.1.1.79]	-	KOG4388//Hormone-sensitive lipase HSL`Lipid transport and metabolism`[I]	NP_001367667.1//Uncharacterized protein CELE_C46C11.1`[Caenorhabditis elegans]	PF06350.15//HSL_N`Hormone-sensitive lipase (HSL) N-terminus;PF20434.1//BD-FAE`BD-FAE;PF07859.16//Abhydrolase_3`alpha/beta hydrolase fold	-	tr|Q966P1|Q966P1_CAEEL//Uncharacterized protein {ECO:0000313|EMBL:CCD67457.1} OS=Caenorhabditis elegans {ECO:0000313|EMBL:CCD67457.1} PE=1
gene-CELE_F55A12.1.t3	S4L_S4M_S4H	BC	3.66615164344143	3.57870939354102	7.09037503986564e-12	1.0763189310516e-09	Up	gene-CELE_F55A12.1	-	GO:0017151//DEAD/H-box RNA helicase binding`molecular_function`Binding to a DEAD/H-box RNA helicase. [GOC:jl];GO:0043186//P granule`cellular_component`A small cytoplasmic, non-membranous RNA/protein complex aggregate in the primordial germ cells of many higher eukaryotes. [GOC:dph, GOC:kmv, PMID:11262230];GO:0031047//gene silencing by RNA`biological_process`A process in which an RNA molecule redu…	K11593//ELF2C, AGO`eukaryotic translation initiation factor 2C	ko04361//Axon regeneration`Organismal Systems`Development and regeneration	KOG1041//Translation initiation factor 2C (eIF-2C) and related proteins`Translation, ribosomal structure and biogenesis`[J]	NP_492045.1//Argonaute protein wago-1`[Caenorhabditis elegans]	PF02170.25//PAZ`PAZ domain	-	sp|Q21770|WAGO1_CAEEL//Argonaute protein wago-1 {ECO:0000305} Worm-specific argonaute protein 1 {ECO:0000312|WormBase:R06C7.1} OS=Caenorhabditis elegans ORFNames=R06C7.1 {ECO:0000312|WormBase:R06C7.1} PE=1
gene-CELE_Y105E8A.10.t1	S4L_S4M_S4H	BC	8.9863363079079	1.49322513184854	7.30457830827832e-12	1.10068178876138e-09	Up	gene-CELE_Y105E8A.10	-	GO:0006680//glucosylceramide catabolic process`biological_process`The chemical reactions and pathways resulting in the breakdown of glucosylceramides, any compound formed by the replacement of the glycosidic hydroxyl group of a cyclic form of glucose by a ceramide group. [GOC:ai];GO:0016020//membrane`cellular_component`A lipid bilayer along with all the proteins and protein complexes embedded in …	K17108//GBA2`non-lysosomal glucosylceramidase [EC:3.2.1.45]	ko00511//Other glycan degradation`Metabolism`Glycan biosynthesis and metabolism;ko00600//Sphingolipid metabolism`Metabolism`Lipid metabolism;ko01100//Metabolic pathways`Metabolism`Global and overview maps	-	NP_001359639.1//Non-lysosomal glucosylceramidase`[Caenorhabditis elegans]	PF12215.11//Glyco_hydr_116N`beta-glucosidase 2, glycosyl-hydrolase family 116 N-term;PF04685.16//DUF608`Glycosyl-hydrolase family 116, catalytic region	-	tr|Q6EUT4|Q6EUT4_CAEEL//Non-lysosomal glucosylceramidase {ECO:0000256|PIRNR:PIRNR028944} Short=NLGase {ECO:0000256|PIRNR:PIRNR028944} EC=3.2.1.45 {ECO:0000256|PIRNR:PIRNR028944} OS=Caenorhabditis elegans {ECO:0000313|WormBase:Y105E8A.10b} PE=1
NR_131372.1	S4L_S4M_S4H	BC	8.98105148397221	1.4889064844777	7.89365720410719e-12	1.15546226488406e-09	Up	gene-CELE_Y71F9B.6	-	-	-	-	-	-	-	-	-
NM_001375251.4	S4L_S4M_S4H	BC	8.97609612406755	1.48130626478631	7.89365720410719e-12	1.15546226488406e-09	Up	gene-CELE_C32E8.10	-	GO:0008021//synaptic vesicle`cellular_component`A secretory organelle, typically 50 nm in diameter, of presynaptic nerve terminals; accumulates in high concentrations of neurotransmitters and secretes these into the synaptic cleft by fusion with the 'active zone' of the presynaptic plasma membrane. [PMID:10099709, PMID:12563290];GO:0072583//clathrin-dependent endocytosis`biological_process`An end…	K20044//PICALM`phosphatidylinositol-binding clathrin assembly protein	-	-	NP_001361960.1//Phosphatidylinositol-binding clathrin assembly protein unc-11`[Caenorhabditis elegans]	PF01417.23//ENTH`ENTH domain;PF07651.19//ANTH`ANTH domain	-	sp|Q9XZI6|PICAL_CAEEL//Phosphatidylinositol-binding clathrin assembly protein unc-11 AP180-like adaptor protein Uncoordinated protein 11 OS=Caenorhabditis elegans Name=unc-11 ORFNames=C32E8.10 PE=1
NM_001381739.1	S4L_S4M_S4H	BC	8.9745762193991	1.48084241395212	7.89365720410719e-12	1.15546226488406e-09	Up	gene-CELE_Y22D7AL.11	-	-	K19872//FKTN`fukutin [EC:2.7.8.-]	ko00515//Mannose type O-glycan biosynthesis`Metabolism`Glycan biosynthesis and metabolism;ko01100//Metabolic pathways`Metabolism`Global and overview maps	-	NP_001366815.1//Uncharacterized protein CELE_Y22D7AL.11`[Caenorhabditis elegans]	-	-	tr|A0A679L8Q3|A0A679L8Q3_CAEEL//Uncharacterized protein {ECO:0000313|EMBL:CAA9991444.1} OS=Caenorhabditis elegans ECO:0000313|WormBase:Y22D7AL.11b} PE=4
NM_171838.8	S4L_S4M_S4H	BC	8.97356019410887	1.47765077202983	7.89365720410719e-12	1.15546226488406e-09	Up	gene-CELE_C34G6.6	-	GO:0016021//integral component of membrane`cellular_component`The component of a membrane consisting of the gene products and protein complexes having at least some part of their peptide sequence embedded in the hydrophobic region of the membrane. [GOC:dos, GOC:go_curators];GO:0018996//molting cycle, collagen and cuticulin-based cuticle`biological_process`The periodic shedding of part or all of a…	K25719//PLGLB`plasminogen-like protein B	-	-	NP_740859.3//uncharacterized protein CELE_C34G6.6`[Caenorhabditis elegans]	PF00024.29//PAN_1`PAN domain	-	tr|Q8T3B7|Q8T3B7_CAEEL//NOmpA Homolog (Drosophila nompA: no mechanoreceptor potential A) {ECO:0000313|EMBL:CCD66690.2} OS=Caenorhabditis elegans {ECO:0000313|EMBL:CCD66690.2} PE=1
gene-CELE_Y11D7A.3.t1	S4L_S4M_S4H	BC	3.74397828372818	3.35378928599172	8.14632573798177e-12	1.18399044927986e-09	Up	gene-CELE_Y11D7A.3	-	GO:0016021//integral component of membrane`cellular_component`The component of a membrane consisting of the gene products and protein complexes having at least some part of their peptide sequence embedded in the hydrophobic region of the membrane. [GOC:dos, GOC:go_curators]	K26151//MFSD11`MFS transporter, NAG-T family, sugar:H+ symporter	-	-	NP_001041018.1//Uncharacterized protein CELE_Y11D7A.3`[Caenorhabditis elegans]	PF07690.19//MFS_1`Major Facilitator Superfamily;PF05978.19//UNC-93`Ion channel regulatory protein UNC-93	-	tr|Q2A7S9|Q2A7S9_CAEEL//Uncharacterized protein {ECO:0000313|EMBL:CAJ80824.1} OS=Caenorhabditis elegans {ECO:0000313|EMBL:CAJ80824.1, ECO:0000313|WormBase:Y11D7A.3b} PE=1
NM_001377879.1	S4L_S4M_S4H	BC	4.94880667842958	2.10449188552436	8.38340129854317e-12	1.20986649866933e-09	Up	gene-CELE_C47D12.1	-	GO:0000723//telomere maintenance`biological_process`Any process that contributes to the maintenance of proper telomeric length and structure by affecting and monitoring the activity of telomeric proteins, the length of telomeric DNA and the replication and repair of the DNA. These processes includes those that shorten, lengthen, replicate and repair the telomeric DNA sequences. [GOC:BHF, GOC:BHF_…	K08874//TRRAP`transformation/transcription domain-associated protein	ko03082//ATP-dependent chromatin remodeling`Genetic Information Processing`Chromosome	KOG0889//Histone acetyltransferase SAGA, TRRAP/TRA1 component, PI-3 kinase superfamily`Cell cycle control, cell division, chromosome partitioning`[D];KOG0889//Histone acetyltransferase SAGA, TRRAP/TRA1 component, PI-3 kinase superfamily`Chromatin structure and dynamics`[B];KOG0889//Histone acetyltransferase SAGA, TRRAP/TRA1 component, PI-3 kinase superfamily`Replication, recombination and repair`…	NP_001364592.1//Transcription-associated protein 1`[Caenorhabditis elegans]	PF20175.1//Tra1_central`Tra1 HEAT repeat central region;PF20206.1//Tra1_ring`Tra1 HEAT repeat ring region	-	sp|G5EEV2|TRR1_CAEEL//Transcription-associated protein 1 {ECO:0000312|WormBase:C47D12.1a} Short=Cel-trr-1 {ECO:0000303|PubMed:24098152} Short=TRRAP-like protein 1 {ECO:0000312|WormBase:C47D12.1a} OS=Caenorhabditis elegans ORFNames=C47D12.1 {ECO:0000312|WormBase:C47D12.1a} PE=2
NM_001129713.4	S4L_S4M_S4H	BC	8.9602442037499	1.46929081522775	9.22654491211783e-12	1.31305267280577e-09	Up	gene-CELE_T21H8.1	-	GO:0007528//neuromuscular junction development`biological_process`A process that is carried out at the cellular level which results in the assembly, arrangement of constituent parts, or disassembly of a neuromuscular junction. [GOC:mtg_OBO2OWL_2013]	K26226//PPFIA`liprin-alpha	-	KOG1899//LAR transmembrane tyrosine phosphatase-interacting protein liprin`General function prediction only`[R]	NP_001123185.1//Liprin-beta homolog`[Caenorhabditis elegans]	PF00536.33//SAM_1`SAM domain (Sterile alpha motif);PF07647.20//SAM_2`SAM domain (Sterile alpha motif)	-	tr|E3ME45|E3ME45_CAERE//CRE-HLB-1 protein {ECO:0000313|EMBL:EFO99439.1} OS=Caenorhabditis remanei (Caenorhabditis vulgaris) ORFNames=CRE_22427 {ECO:0000313|EMBL:EFO99439.1} PE=3
NM_001027515.5	S4L_S4M_S4H	BC	8.95719041134693	1.46334471897544	9.22654491211783e-12	1.31305267280577e-09	Up	gene-CELE_M01F1.4	-	GO:0016021//integral component of membrane`cellular_component`The component of a membrane consisting of the gene products and protein complexes having at least some part of their peptide sequence embedded in the hydrophobic region of the membrane. [GOC:dos, GOC:go_curators]	-	-	KOG2365//Uncharacterized membrane protein`Function unknown`[S]	NP_001022686.1//Uncharacterized protein CELE_M01F1.4`[Caenorhabditis elegans]	-	-	tr|Q21453|Q21453_CAEEL//Uncharacterized protein {ECO:0000313|EMBL:CAA86517.2} OS=Caenorhabditis elegans {ECO:0000313|EMBL:CAA86517.2, ECO:0000313|WormBase:M01F1.4a} PE=1
NM_001380901.2	S4L_S4M_S4H	BC	8.95517613718198	1.46291106290925	9.97973225188247e-12	1.4104458830195e-09	Up	gene-CELE_C09E10.2	-	GO:0046662//regulation of oviposition`biological_process`Any process that modulates the frequency, rate or extent of the deposition of eggs, either fertilized or not, upon a surface or into a medium. [GOC:dph, GOC:tb, PMID:11932766];GO:0040013//negative regulation of locomotion`biological_process`Any process that stops, prevents, or reduces the frequency, rate or extent of locomotion of a cell or…	K00901//dgkA, DGK`diacylglycerol kinase (ATP) [EC:2.7.1.107]	ko00561//Glycerolipid metabolism`Metabolism`Lipid metabolism;ko00564//Glycerophospholipid metabolism`Metabolism`Lipid metabolism;ko01100//Metabolic pathways`Metabolism`Global and overview maps;ko04070//Phosphatidylinositol signaling system`Environmental Information Processing`Signal transduction;ko04361//Axon regeneration`Organismal Systems`Development and regeneration	-	NP_001367480.1//Diacylglycerol kinase`[Caenorhabditis elegans]	PF00130.25//C1_1`Phorbol esters/diacylglycerol binding domain (C1 domain);PF00788.26//RA`Ras association (RalGDS/AF-6) domain;PF00781.27//DAGK_cat`Diacylglycerol kinase catalytic domain;PF00609.22//DAGK_acc`Diacylglycerol kinase accessory domain	-	tr|Q7JNZ1|Q7JNZ1_CAEEL//Diacylglycerol kinase {ECO:0000256|RuleBase:RU361128} Short=DAG kinase {ECO:0000256|RuleBase:RU361128} EC=2.7.1.107 {ECO:0000256|RuleBase:RU361128} OS=Caenorhabditis elegans {ECO:0000313|EMBL:CCD63964.1} PE=1
NM_001375040.2	S4L_S4M_S4H	BC	8.95096482948278	1.45958200803533	1.07977430922007e-11	1.51560376156486e-09	Up	gene-CELE_R07E4.1	-	GO:0061172//regulation of establishment of bipolar cell polarity`biological_process`Any process that modulates the rate, frequency or extent of the establishment of bipolar cell polarity. Bipolar organization is the organization that is a mirror image along an axis from a plane. [GOC:dph, GOC:vw];GO:0005819//spindle`cellular_component`The array of microtubules and associated molecules that forms …	K24478//ANKFN1`ankyrin repeat and fibronectin type-III domain-containing protein 1	-	KOG4485//Uncharacterized conserved protein, contains ankyrin and FN3 repeats`General function prediction only`[R]	NP_001361971.1//Uncharacterized protein CELE_R07E4.1`[Caenorhabditis elegans]	-	-	tr|H2KZC1|H2KZC1_CAEEL//Uncharacterized protein {ECO:0000313|EMBL:CCD67507.2} OS=Caenorhabditis elegans {ECO:0000313|EMBL:CCD67507.2, ECO:0000313|WormBase:R07E4.1a} PE=1
NM_001027810.5	S4L_S4M_S4H	BC	3.66494803222427	3.43522191305934	1.14555257617334e-11	1.59699380568166e-09	Up	gene-CELE_ZK1098.10	-	GO:0005737//cytoplasm`cellular_component`The contents of a cell excluding the plasma membrane and nucleus, but including other subcellular structures. [ISBN:0198547684];GO:0008432//JUN kinase binding`molecular_function`Binding to JUN kinase, an enzyme that catalyzes the phosphorylation and activation of members of the JUN family. [GOC:jl];GO:0019894//kinesin binding`molecular_function`Interacting…	K20317//SPAG9, JIP4`c-Jun-amino-terminal kinase-interacting protein 4	-	KOG2077//JNK/SAPK-associated protein-1`Signal transduction mechanisms`[T]	NP_001022981.1//JNK-interacting protein`[Caenorhabditis elegans]	PF09744.12//Jnk-SapK_ap_N`JNK_SAPK-associated protein-1;PF16471.8//JIP_LZII`JNK-interacting protein leucine zipper II;PF19056.3//WD40_2`WD40 repeated domain	-	sp|P34609|JIP_CAEEL//JNK-interacting protein Short=JIP JNK MAP kinase scaffold protein Uncoordinated protein 16 OS=Caenorhabditis elegans ORFNames=ZK1098.10 {ECO:0000312|WormBase:ZK1098.10e} PE=1
NM_001381593.1	S4L_S4M_S4H	BC	8.9420048727118	1.45335545915367	1.16864462273613e-11	1.618177990117e-09	Up	gene-CELE_T06D8.1	-	-	-	-	-	NP_001367044.1//Serine Rich Adhesion Protein-like`[Caenorhabditis elegans]	PF06671.14//DUF1174`Repeat of unknown function (DUF1174)	-	tr|G5ECB3|G5ECB3_CAEEL//Serine Rich Adhesion Protein-like {ECO:0000313|EMBL:CAD59157.4} OS=Caenorhabditis elegans {ECO:0000313|WormBase:T06D8.1b} PE=1
NM_001029151.4	S4L_S4M_S4H	BC	8.92718786817971	1.43493028079628	1.26522682296226e-11	1.74015391160843e-09	Up	gene-CELE_B0403.5	-	-	-	-	-	NP_001024322.2//Uncharacterized protein CELE_B0403.5`[Caenorhabditis elegans]	-	-	tr|Q6LCP9|Q6LCP9_CAEEL//Uncharacterized protein {ECO:0000313|EMBL:CCD61844.1} OS=Caenorhabditis elegans {ECO:0000313|EMBL:CCD61844.1} PE=4
gene-CELE_C48D5.1.t1	S4L_S4M_S4H	BC	8.90633231931491	1.41570219950723	1.60862874365662e-11	2.19770858958367e-09	Up	gene-CELE_C48D5.1	-	GO:0043565//sequence-specific DNA binding`molecular_function`Binding to DNA of a specific nucleotide composition, e.g. GC-rich DNA binding, or with a specific sequence motif or type of DNA e.g. promotor binding or rDNA binding. [GOC:jl];GO:0035259//glucocorticoid receptor binding`molecular_function`Binding to a glucocorticoid receptor. [GOC:bf];GO:0035211//spermathecum morphogenesis`biological_pr…	K08558//NR4A2, NURR1`nuclear receptor subfamily 4 group A member 2	-	KOG4217//Nuclear receptors of the nerve growth factor-induced protein B type`Transcription`[K]	NP_497731.1//Nuclear hormone receptor family member nhr-6`[Caenorhabditis elegans]	PF00105.21//zf-C4`Zinc finger, C4 type (two domains)	NGFIB-like//http://bioinfo.life.hust.edu.cn/AnimalTFDB#!/tf_detail?species=Caenorhabditis_elegans&family=NGFIB-like	sp|P41829|NHR6_CAEEL//Nuclear hormone receptor family member nhr-6 Nuclear receptor subfamily 4 group A member 5 Steroid hormone receptor family member cnr8 OS=Caenorhabditis elegans Name=nhr-6 Synonyms=cnr-8, nr4a5 ORFNames=C48D5.1 PE=1
NM_001129668.5	S4L_S4M_S4H	BC	8.89722140370232	1.40897766336193	1.74380762967817e-11	2.36661256655595e-09	Up	gene-CELE_F28B4.2	-	GO:0040026//positive regulation of vulval development`biological_process`Any process that activates or increases the frequency, rate or extent of development of the vulva. Vulval development is the process whose specific outcome is the progression of the egg-laying organ of female and hermaphrodite nematodes over time, from its formation to the mature structure. In nematodes, the vulva is formed …	K17635//RGL1, RGL`ral guanine nucleotide dissociation stimulator-like 1	-	KOG3629//Guanine-nucleotide releasing factor`Signal transduction mechanisms`[T]	NP_001123140.1//Ral GDS-Like`[Caenorhabditis elegans]	PF00618.23//RasGEF_N`RasGEF N-terminal motif;PF00617.22//RasGEF`RasGEF domain;PF00788.26//RA`Ras association (RalGDS/AF-6) domain	-	tr|Q19852|Q19852_CAEEL//Ral GDS-Like {ECO:0000313|EMBL:CCD70139.1} OS=Caenorhabditis elegans {ECO:0000313|WormBase:F28B4.2b} PE=1
gene-CELE_T24D5.2.t1	S4L_S4M_S4H	BC	8.86332754531139	1.37415903954626	2.41602537087733e-11	3.23605280558098e-09	Up	gene-CELE_T24D5.2	-	-	-	-	-	NP_510104.1//Uncharacterized protein CELE_T24D5.2`[Caenorhabditis elegans]	-	-	tr|Q22736|Q22736_CAEEL//Uncharacterized protein {ECO:0000313|EMBL:CAA92020.1} OS=Caenorhabditis elegans {ECO:0000313|EMBL:CAA92020.1, ECO:0000313|WormBase:T24D5.2} PE=4
NM_001047424.3	S4L_S4M_S4H	BC	8.86149607459137	1.37099208621141	2.41602537087733e-11	3.23605280558098e-09	Up	gene-CELE_ZC21.2	-	GO:0015279//store-operated calcium channel activity`molecular_function`A ligand-gated ion channel activity which transports calcium in response to emptying of intracellular calcium stores. [GOC:dph, GOC:tb, PMID:15788710];GO:0051480//regulation of cytosolic calcium ion concentration`biological_process`Any process involved in the maintenance of an internal steady state of calcium ions within the c…	K04967//TRPC4`transient receptor potential cation channel subfamily C member 4	-	KOG3609//Receptor-activated Ca2+-permeable cation channels (STRPC family)`Inorganic ion transport and metabolism`[P];KOG3609//Receptor-activated Ca2+-permeable cation channels (STRPC family)`Signal transduction mechanisms`[T]	NP_001040889.1//Transient-receptor-potential-like protein`[Caenorhabditis elegans]	PF08344.14//TRP_2`Transient receptor ion channel II;PF00520.34//Ion_trans`Ion transport protein	-	sp|P34586|TRPL_CAEEL//Transient-receptor-potential-like protein TRP homologous cation channel protein 1 OS=Caenorhabditis elegans Name=trp-1 Synonyms=strpc1 ORFNames=ZC21.2/ZC21.1 PE=2
gene-CELE_Y57A10A.18.t6	S4L_S4M_S4H	BC	-2.58093	2.09423725601939	2.54150591888337e-11	3.38201823348552e-09	Down	gene-CELE_Y57A10A.18	-	GO:0005829//cytosol`cellular_component`The part of the cytoplasm that does not contain organelles but which does contain other particulate matter, such as protein complexes. [GOC:hjd, GOC:jl];GO:0004197//cysteine-type endopeptidase activity`molecular_function`Catalysis of the hydrolysis of internal, alpha-peptide bonds in a polypeptide chain by a mechanism in which the sulfhydryl group of a cyste…	K11838//USP7, UBP15`ubiquitin carboxyl-terminal hydrolase 7 [EC:3.4.19.12]	ko03083//Polycomb repressive complex`Genetic Information Processing`Chromosome;ko04068//FoxO signaling pathway`Environmental Information Processing`Signal transduction	-	NP_001368162.1//MATH domain-containing protein`[Caenorhabditis elegans]	PF00917.29//MATH`MATH domain	-	tr|K8ESL3|K8ESL3_CAEEL//MATH domain-containing protein {ECO:0000313|EMBL:CCO25665.1} OS=Caenorhabditis elegans {ECO:0000313|WormBase:Y57A10A.18e} PE=1
gene-CELE_F55A12.1.t2	S4L_S4M_S4H	BC	-2.73917	1.48251671303025	2.69759281228995e-11	3.56656577433923e-09	Down	gene-CELE_F55A12.1	-	GO:0017151//DEAD/H-box RNA helicase binding`molecular_function`Binding to a DEAD/H-box RNA helicase. [GOC:jl];GO:0043186//P granule`cellular_component`A small cytoplasmic, non-membranous RNA/protein complex aggregate in the primordial germ cells of many higher eukaryotes. [GOC:dph, GOC:kmv, PMID:11262230];GO:0031047//gene silencing by RNA`biological_process`A process in which an RNA molecule redu…	K11593//ELF2C, AGO`eukaryotic translation initiation factor 2C	ko04361//Axon regeneration`Organismal Systems`Development and regeneration	KOG1041//Translation initiation factor 2C (eIF-2C) and related proteins`Translation, ribosomal structure and biogenesis`[J]	NP_492045.1//Argonaute protein wago-1`[Caenorhabditis elegans]	PF02170.25//PAZ`PAZ domain	-	sp|Q21770|WAGO1_CAEEL//Argonaute protein wago-1 {ECO:0000305} Worm-specific argonaute protein 1 {ECO:0000312|WormBase:R06C7.1} OS=Caenorhabditis elegans ORFNames=R06C7.1 {ECO:0000312|WormBase:R06C7.1} PE=1
NM_001420609.1	S4L_S4M_S4H	BC	8.84892806486329	1.35972232061593	2.84956551623604e-11	3.74334270027084e-09	Up	gene-CELE_F58B6.3	-	GO:0000132//establishment of mitotic spindle orientation`biological_process`A cell cycle process that sets the alignment of mitotic spindle relative to other cellular structures. [GOC:ems];GO:0045167//asymmetric protein localization involved in cell fate determination`biological_process`Any process in which a protein is transported to, or maintained in, a specific asymmetric distribution, resulti…	-	-	-	NP_001022630.2//RING-type domain-containing protein`[Caenorhabditis elegans]	-	-	tr|Q965F9|Q965F9_CAEEL//RING-type domain-containing protein {ECO:0000313|EMBL:CCD72049.1} OS=Caenorhabditis elegans {ECO:0000313|WormBase:F58B6.3b} PE=1
gene-CELE_F37A4.7.t6	S4L_S4M_S4H	BC	8.82816614847462	1.33744473501938	3.09628114534739e-11	4.04153436379644e-09	Up	gene-CELE_F37A4.7	-	GO:1990504//dense core granule exocytosis`biological_process`The secretion of molecules (e.g. neuropeptides, insulin-related peptides or neuromodulators such as serotonin and dopamine) contained within a membrane-bounced dense core granule by fusion of the granule with the plasma membrane of a cell in response to increased cytosolic calcium levels. [GOC:kmv, PMID:17553987, PMID:24653208];GO:00080…	K19938//RPH3A`rabphilin-3A	-	KOG1013//Synaptic vesicle protein rabphilin-3A`Intracellular trafficking, secretion, and vesicular transport`[U]	NP_001022567.1//Rabphilin-1`[Caenorhabditis elegans]	PF02318.19//FYVE_2`FYVE-type zinc finger;PF00168.33//C2`C2 domain	-	sp|P41885|RBF1_CAEEL//Rabphilin-1 OS=Caenorhabditis elegans Name=rbf-1 ORFNames=F37A4.7 PE=2
gene-CELE_F59D8.2.t2	S4L_S4M_S4H	BC	-2.70026	1.3822113057805	3.20787755680951e-11	4.16069840327198e-09	Down	gene-CELE_F59D8.2	-	GO:0005319//lipid transporter activity`molecular_function`Enables the directed movement of lipids into, out of or within a cell, or between cells. [GOC:ai];GO:0005576//extracellular region`cellular_component`The space external to the outermost structure of a cell. For cells without external protective or external encapsulating structures this refers to space outside of the plasma membrane. This t…	K03900//VWF`von Willebrand factor	ko04512//ECM-receptor interaction`Environmental Information Processing`Signaling molecules and interaction	KOG4338//Predicted lipoprotein`Lipid transport and metabolism`[I]	NP_508612.1//Vitellogenin-4`[Caenorhabditis elegans]	PF01347.25//Vitellogenin_N`Lipoprotein amino terminal region;PF09172.14//Vit_open_b-sht`Vitellinogen, open beta-sheet;PF00094.28//VWD`von Willebrand factor type D domain	-	sp|P18947|VIT4_CAEEL//Vitellogenin-4 Precursor OS=Caenorhabditis elegans Name=vit-4 ORFNames=F59D8.2 PE=1
gene-CELE_Y71H2B.5.t1	S4L_S4M_S4H	BC	8.82448784839972	1.33837650023486	3.65945512242024e-11	4.71655432853824e-09	Up	gene-CELE_Y71H2B.5	-	GO:0006400//tRNA modification`biological_process`The covalent alteration of one or more nucleotides within a tRNA molecule to produce a tRNA molecule with a sequence that differs from that coded genetically. [GOC:curators];GO:0003824//catalytic activity`molecular_function`Catalysis of a biochemical reaction at physiological temperatures. In biologically catalyzed reactions, the reactants are know…	K14058//ttcA`tRNA 2-thiocytidine biosynthesis protein TtcA	-	KOG2840//Uncharacterized conserved protein with similarity to predicted ATPase of the PP-loop superfamily`General function prediction only`[R]	NP_497589.3//Uncharacterized protein CELE_Y71H2B.5`[Caenorhabditis elegans]	PF01171.23//ATP_bind_3`PP-loop family	-	tr|Q9N4F1|Q9N4F1_CAEEL//Uncharacterized protein {ECO:0000313|EMBL:CCD72410.1} OS=Caenorhabditis elegans {ECO:0000313|EMBL:CCD72410.1, ECO:0000313|WormBase:Y71H2B.5} PE=1
NM_076982.6	S4L_S4M_S4H	BC	8.81623	1.32942798297731	3.98045995772028e-11	5.0982228695976e-09	Up	gene-CELE_C17H11.6	-	GO:0005737//cytoplasm`cellular_component`The contents of a cell excluding the plasma membrane and nucleus, but including other subcellular structures. [ISBN:0198547684];GO:0031624//ubiquitin conjugating enzyme binding`molecular_function`Binding to a ubiquitin conjugating enzyme, any of the E2 proteins. [GOC:vp];GO:0032436//positive regulation of proteasomal ubiquitin-dependent protein catabolic p…	K11972//RNF19A`E3 ubiquitin-protein ligase RNF19A [EC:2.3.2.31]	-	-	NP_509383.2//RBR-type E3 ubiquitin transferase`[Caenorhabditis elegans]	PF01485.24//IBR`IBR domain, a half RING-finger domain	-	tr|Q86ME0|Q86ME0_CAEEL//RBR-type E3 ubiquitin transferase {ECO:0000256|ARBA:ARBA00012251} EC=2.3.2.31 {ECO:0000256|ARBA:ARBA00012251} OS=Caenorhabditis elegans {ECO:0000313|EMBL:CCD64985.1} PE=4
NM_001380626.1	S4L_S4M_S4H	BC	4.79414733021374	1.95618314972644	4.20150525839738e-11	5.34791597890295e-09	Up	gene-CELE_ZC123.3	-	GO:0005634//nucleus`cellular_component`A membrane-bounded organelle of eukaryotic cells in which chromosomes are housed and replicated. In most cells, the nucleus contains all of the cell's chromosomes except the organellar chromosomes, and is the site of RNA synthesis and processing. In some species, or in specialized cell types, RNA metabolism or DNA replication may be absent. [GOC:go_curators]…	K09378//ZFHX3, ATBF1`zinc finger homeobox protein 3	-	KOG1146//Homeobox protein`General function prediction only`[R]	NP_001370923.1//Zinc Finger and Homeobox`[Caenorhabditis elegans]	PF00046.32//Homeodomain`Homeodomain	Homeobox//http://bioinfo.life.hust.edu.cn/AnimalTFDB#!/tf_detail?species=Caenorhabditis_elegans&family=Homeobox	tr|V6CLN5|V6CLN5_CAEEL//Zinc Finger and Homeobox {ECO:0000313|EMBL:CDK13519.1} OS=Caenorhabditis elegans {ECO:0000313|WormBase:ZC123.3a} PE=1
NM_001356680.4	S4L_S4M_S4H	BC	8.80035829832735	1.31363425859269	4.71444988403958e-11	5.96377910331007e-09	Up	gene-CELE_K11C4.5	-	GO:0048763//calcium-induced calcium release activity`molecular_function`Enables transmembrane transfer of calcium ions from an intracellular store to the cytosol on induction by increased calcium concentration. [GOC:jid, GOC:nln, PMID:2990997, PMID:8381210, PMID:8653752];GO:0042383//sarcolemma`cellular_component`The outer membrane of a muscle cell, consisting of the plasma membrane, a covering ba…	K04962//RYR2`ryanodine receptor 2	ko04020//Calcium signaling pathway`Environmental Information Processing`Signal transduction	-	NP_001343808.1//Uncharacterized protein CELE_K11C4.5`[Caenorhabditis elegans]	PF08709.14//Ins145_P3_rec`Inositol 1,4,5-trisphosphate/ryanodine receptor;PF02815.22//MIR`MIR domain;PF01365.24//RYDR_ITPR`RIH domain;PF00622.31//SPRY`SPRY domain;PF02026.19//RyR`RyR domain;PF08454.14//RIH_assoc`RyR and IP3R Homology associated;PF13499.9//EF-hand_7`EF-hand domain pair;PF06459.15//RR_TM4-6`Ryanodine Receptor TM 4-6;PF00520.34//Ion_trans`Ion transport protein	-	tr|A0A2C9C3E8|A0A2C9C3E8_CAEEL//Uncharacterized protein {ECO:0000313|EMBL:SOF58806.1} OS=Caenorhabditis elegans {ECO:0000313|WormBase:K11C4.5e} PE=1
gene-CELE_C46H11.4.t3	S4L_S4M_S4H	BC	8.79187011255278	1.30551757525584	5.13351209595419e-11	6.41469898673105e-09	Up	gene-CELE_C46H11.4	-	GO:0005737//cytoplasm`cellular_component`The contents of a cell excluding the plasma membrane and nucleus, but including other subcellular structures. [ISBN:0198547684];GO:0008440//inositol-1,4,5-trisphosphate 3-kinase activity`molecular_function`Catalysis of the reaction: 1D-myo-inositol 1,4,5-trisphosphate + ATP = 1D-myo-inositol 1,3,4,5-tetrakisphosphate + ADP + 2 H(+). [EC:2.7.1.127, RHEA:110…	K00911//ITPK`1D-myo-inositol-triphosphate 3-kinase [EC:2.7.1.127]	ko00562//Inositol phosphate metabolism`Metabolism`Carbohydrate metabolism;ko01100//Metabolic pathways`Metabolism`Global and overview maps;ko04020//Calcium signaling pathway`Environmental Information Processing`Signal transduction;ko04070//Phosphatidylinositol signaling system`Environmental Information Processing`Signal transduction	KOG1621//1D-myo-inositol-triphosphate 3-kinase A`Lipid transport and metabolism`[I]	NP_001021047.1//Inositol-trisphosphate 3-kinase homolog`[Caenorhabditis elegans]	PF03770.19//IPK`Inositol polyphosphate kinase	-	sp|Q95Q62|IP3KH_CAEEL//Inositol-trisphosphate 3-kinase homolog {ECO:0000305} EC=2.7.1.127 {ECO:0000269|PubMed:9491893} Inositol 1,4,5-trisphosphate 3-kinase homolog {ECO:0000303|PubMed:9491893} Short=IP3 3-kinase {ECO:0000305} Short=IP3K {ECO:0000305} Short=InsP 3-kinase {ECO:0000305} let-23 fertility effector 2 {ECO:0000303|PubMed:9491893} OS=Caenorhabditis elegans ORFNames=C46H11.4 {ECO:0000312…
NM_001313303.3	S4L_S4M_S4H	BC	8.78708089454648	1.30124231691873	5.13351209595419e-11	6.41469898673105e-09	Up	gene-CELE_Y38C9A.2	-	GO:0005525//GTP binding`molecular_function`Binding to GTP, guanosine triphosphate. [GOC:ai]	K24887//GTPBP1`GTP-binding protein 1	-	-	NP_001300232.1//GTP_EFTU_D3 domain-containing protein`[Caenorhabditis elegans]	-	-	tr|A0A0K3ASE6|A0A0K3ASE6_CAEEL//GTP_EFTU_D3 domain-containing protein {ECO:0000313|EMBL:CTQ86931.1} OS=Caenorhabditis elegans {ECO:0000313|WormBase:Y38C9A.2b} PE=1
NM_001307432.3	S4L_S4M_S4H	BC	3.13220783788889	5.28169388354112	5.61821848499141e-11	6.97782735835933e-09	Up	gene-CELE_Y66H1B.2	-	GO:0030036//actin cytoskeleton organization`biological_process`A process that is carried out at the cellular level which results in the assembly, arrangement of constituent parts, or disassembly of cytoskeletal structures comprising actin filaments and their associated proteins. [GOC:dph, GOC:jl, GOC:mah];GO:0051015//actin filament binding`molecular_function`Binding to an actin filament, also kno…	K04437//FLNA`filamin	ko04010//MAPK signaling pathway`Environmental Information Processing`Signal transduction	-	NP_001294361.1//Calponin-homology (CH) domain-containing protein`[Caenorhabditis elegans]	PF00307.34//CH`Calponin homology (CH) domain;PF00630.22//Filamin`Filamin/ABP280 repeat	-	tr|U4PR92|U4PR92_CAEEL//Calponin-homology (CH) domain-containing protein {ECO:0000313|EMBL:CDH93089.1} OS=Caenorhabditis elegans {ECO:0000313|WormBase:Y66H1B.2i} PE=1
NM_001393199.1	S4L_S4M_S4H	BC	8.76780924546721	1.2818323651701	6.09337362254401e-11	7.52237985824062e-09	Up	gene-CELE_F07A11.6	-	GO:0006355//regulation of transcription, DNA-templated`biological_process`Any process that modulates the frequency, rate or extent of cellular DNA-templated transcription. [GOC:go_curators, GOC:txnOH];GO:0005634//nucleus`cellular_component`A membrane-bounded organelle of eukaryotic cells in which chromosomes are housed and replicated. In most cells, the nucleus contains all of the cell's chromoso…	K13190//RBM15`RNA-binding protein 15	-	KOG0112//Large RNA-binding protein (RRM superfamily)`General function prediction only`[R]	NP_496485.2//Daf-12-interacting protein 1`[Caenorhabditis elegans]	PF07744.16//SPOC`SPOC domain	-	sp|G5EGK6|DIN1_CAEEL//Daf-12-interacting protein 1 {ECO:0000312|WormBase:F07A11.6b} OS=Caenorhabditis elegans ORFNames=F07A11.6 {ECO:0000312|WormBase:F07A11.6b} PE=1
NM_001028721.6	S4L_S4M_S4H	BC	8.75197572185762	1.26600866551548	7.24344169446846e-11	8.8886138110624e-09	Up	gene-CELE_F38A6.3	-	GO:0010286//heat acclimation`biological_process`Any process that increases heat tolerance of an organism in response to high temperatures. [GOC:tair_curators];GO:0006357//regulation of transcription by RNA polymerase II`biological_process`Any process that modulates the frequency, rate or extent of transcription mediated by RNA polymerase II. [GOC:go_curators, GOC:txnOH];GO:0003700//DNA-binding tr…	K08268//HIF1A`hypoxia-inducible factor 1 alpha	ko04137//Mitophagy - animal`Cellular Processes`Transport and catabolism;ko04140//Autophagy - animal`Cellular Processes`Transport and catabolism;ko04212//Longevity regulating pathway - worm`Organismal Systems`Aging;ko04361//Axon regeneration`Organismal Systems`Development and regeneration	KOG3558//Hypoxia-inducible factor 1/Neuronal PAS domain protein NPAS1`Signal transduction mechanisms`[T];KOG3558//Hypoxia-inducible factor 1/Neuronal PAS domain protein NPAS1`Transcription`[K]	NP_001023892.1//Hypoxia-inducible factor 1`[Caenorhabditis elegans]	PF14598.9//PAS_11`PAS domain;PF08447.15//PAS_3`PAS fold	-	sp|G5EGD2|HIF1_CAEEL//Hypoxia-inducible factor 1 {ECO:0000303|PubMed:11427734, ECO:0000303|PubMed:12006646} Hypoxia-induced factor 1 {ECO:0000303|PubMed:12006646, ECO:0000312|EMBL:AAK62778.1} OS=Caenorhabditis elegans ORFNames=F38A6.3 PE=1
gene-CELE_Y69A2AR.25.t2	S4L_S4M_S4H	BC	-2.56846	1.79557750197511	7.3154352038121e-11	8.9235246209358e-09	Down	gene-CELE_Y69A2AR.25	-	-	-	-	-	NP_500222.1//Uncharacterized protein CELE_Y69A2AR.25`[Caenorhabditis elegans]	-	-	tr|Q95XI1|Q95XI1_CAEEL//Uncharacterized protein {ECO:0000313|EMBL:CCD74128.1} OS=Caenorhabditis elegans {ECO:0000313|EMBL:CCD74128.1, ECO:0000313|WormBase:Y69A2AR.25} PE=4
NM_001028001.5	S4L_S4M_S4H	BC	8.7435089540347	1.25845864312673	7.90193639396554e-11	9.52555191303152e-09	Up	gene-CELE_F33D4.2	-	GO:0060179//male mating behavior`biological_process`The specific behavior of a male organism that is associated with reproduction. [GOC:dph, GOC:pr, GOC:tb];GO:0005783//endoplasmic reticulum`cellular_component`The irregular network of unit membranes, visible only by electron microscopy, that occurs in the cytoplasm of many eukaryotic cells. The membranes form a complex meshwork of tubular channel…	K04958//ITPR1`inositol 1,4,5-triphosphate receptor type 1	ko04020//Calcium signaling pathway`Environmental Information Processing`Signal transduction;ko04070//Phosphatidylinositol signaling system`Environmental Information Processing`Signal transduction;ko04140//Autophagy - animal`Cellular Processes`Transport and catabolism	KOG3533//Inositol 1,4,5-trisphosphate receptor`Signal transduction mechanisms`[T]	NP_001023172.1//Inositol 1,4,5-trisphosphate receptor itr-1`[Caenorhabditis elegans]	PF08709.14//Ins145_P3_rec`Inositol 1,4,5-trisphosphate/ryanodine receptor;PF02815.22//MIR`MIR domain;PF01365.24//RYDR_ITPR`RIH domain;PF08454.14//RIH_assoc`RyR and IP3R Homology associated;PF00520.34//Ion_trans`Ion transport protein	-	sp|Q9Y0A1|ITPR_CAEEL//Inositol 1,4,5-trisphosphate receptor itr-1 {ECO:0000303|PubMed:10499793} IP3 receptor {ECO:0000303|PubMed:10499793} Short=IP3R {ECO:0000303|PubMed:10499793} Short=InsP3R {ECO:0000303|PubMed:10610772} LET-23 fertility effector 1 {ECO:0000303|PubMed:9491893} OS=Caenorhabditis elegans lfe-1 {ECO:0000303|PubMed:9491893} ORFNames=F33D4.2 PE=1
NM_001269230.3	S4L_S4M_S4H	BC	8.74068037477583	1.25536199828259	7.90193639396554e-11	9.52555191303152e-09	Up	gene-CELE_C27H6.1	-	GO:0008021//synaptic vesicle`cellular_component`A secretory organelle, typically 50 nm in diameter, of presynaptic nerve terminals; accumulates in high concentrations of neurotransmitters and secretes these into the synaptic cleft by fusion with the 'active zone' of the presynaptic plasma membrane. [PMID:10099709, PMID:12563290];GO:0048488//synaptic vesicle endocytosis`biological_process`A vesicl…	K20067//STON1_2`stonin-1/2	-	KOG2677//Stoned B synaptic vesicle biogenesis protein`Intracellular trafficking, secretion, and vesicular transport`[U]	NP_001256158.1//Putative stoned B-like protein`[Caenorhabditis elegans]	PF00928.24//Adap_comp_sub`Adaptor complexes medium subunit family	-	sp|P90761|STNB_CAEEL//Putative stoned B-like protein Adaptin-related protein 10 Uncoordinated protein 41 OS=Caenorhabditis elegans Name=unc-41 Synonyms=apt-10 ORFNames=C27H6.1 PE=3
NM_067806.3	S4L_S4M_S4H	BC	-2.22069	6.8885875076946	8.02041608789552e-11	9.611835490599e-09	Down	gene-CELE_C45G7.2	-	GO:0019835//cytolysis`biological_process`The rupture of cell membranes and the loss of cytoplasm. [UniProtKB-KW:KW-0204];GO:0003796//lysozyme activity`molecular_function`Catalysis of the hydrolysis of the beta-(1->4) linkages between N-acetylmuramic acid and N-acetyl-D-glucosamine residues in a peptidoglycan. [EC:3.2.1.17, PMID:22748813];GO:0050830//defense response to Gram-positive bacterium`bio…	-	-	-	NP_500207.1//Invertebrate-type lysozyme 2`[Caenorhabditis elegans]	PF05497.15//Destabilase`Destabilase	-	sp|O76358|ILYS2_CAEEL//Invertebrate-type lysozyme 2 {ECO:0000305} EC=3.2.1.17 {ECO:0000250|UniProtKB:O76357} 1,4-beta-N-acetylmuramidase {ECO:0000305} Precursor OS=Caenorhabditis elegans ORFNames=C45G7.2 {ECO:0000312|WormBase:C45G7.2} PE=2
NM_001136363.4	S4L_S4M_S4H	BC	8.72628850795525	1.24019550732324	8.62357442081175e-11	1.02745878259125e-08	Up	gene-CELE_C27F2.2	-	GO:0032230//positive regulation of synaptic transmission, GABAergic`biological_process`Any process that activates, maintains or increases the frequency, rate or extent of GABAergic synaptic transmission, the process of communication from a neuron to another neuron across a synapse using the neurotransmitter gamma-aminobutyric acid (GABA). [GOC:mah];GO:0016021//integral component of membrane`cellu…	K21863//NALCN`sodium leak channel non-selective protein	-	-	NP_001129835.1//putative Channel type/putative Nematode CAlcium channel`[Caenorhabditis elegans]	PF00520.34//Ion_trans`Ion transport protein	bHLH//http://bioinfo.life.hust.edu.cn/AnimalTFDB#!/tf_detail?species=Mesocricetus_auratus&family=bHLH	tr|G5EG32|G5EG32_CAEEL//Four domain-type voltage-gated ion channel alpha-1 subunit {ECO:0000313|EMBL:ABI94564.1} Novel Channel type/putative Nematode CAlcium channel {ECO:0000313|EMBL:CCD65747.1} OS=Caenorhabditis elegans {ECO:0000313|EMBL:CCD65747.1} PE=2
NM_001306688.3	S4L_S4M_S4H	BC	4.46972322397106	2.03449303596009	8.97874681412568e-11	1.06359224544438e-08	Up	gene-CELE_ZK1098.10	-	GO:0005737//cytoplasm`cellular_component`The contents of a cell excluding the plasma membrane and nucleus, but including other subcellular structures. [ISBN:0198547684];GO:0008432//JUN kinase binding`molecular_function`Binding to JUN kinase, an enzyme that catalyzes the phosphorylation and activation of members of the JUN family. [GOC:jl];GO:0019894//kinesin binding`molecular_function`Interacting…	K20317//SPAG9, JIP4`c-Jun-amino-terminal kinase-interacting protein 4	-	KOG2077//JNK/SAPK-associated protein-1`Signal transduction mechanisms`[T]	NP_001293617.1//JNK-interacting protein`[Caenorhabditis elegans]	PF19056.3//WD40_2`WD40 repeated domain	-	sp|P34609|JIP_CAEEL//JNK-interacting protein Short=JIP JNK MAP kinase scaffold protein Uncoordinated protein 16 OS=Caenorhabditis elegans ORFNames=ZK1098.10 {ECO:0000312|WormBase:ZK1098.10e} PE=1
NM_001381131.1	S4L_S4M_S4H	BC	8.72357727265508	1.24130008464562	9.41472803739998e-11	1.1024915524025e-08	Up	gene-CELE_F46G10.7	-	GO:0019213//deacetylase activity`molecular_function`Catalysis of the hydrolysis of an acetyl group or groups from a substrate molecule. [GOC:jl];GO:0006471//protein ADP-ribosylation`biological_process`The transfer, from NAD, of ADP-ribose to protein amino acids. [GOC:pr, RESID:AA0040, RESID:AA0168, RESID:AA0169, RESID:AA0231, RESID:AA0237, RESID:AA0295];GO:0045087//innate immune response`biologic…	K11414//SIRT4, SIR2L4`NAD+-dependent protein deacetylase sirtuin 4 [EC:2.3.1.286]	ko00760//Nicotinate and nicotinamide metabolism`Metabolism`Metabolism of cofactors and vitamins;ko01100//Metabolic pathways`Metabolism`Global and overview maps	KOG2683//Sirtuin 4 and related class II sirtuins (SIR2 family)`Chromatin structure and dynamics`[B];KOG2683//Sirtuin 4 and related class II sirtuins (SIR2 family)`Transcription`[K]	NP_001367227.1//NAD-dependent protein deacylase sir-2.2`[Caenorhabditis elegans]	PF02146.20//SIR2`Sir2 family	-	sp|Q20480|SIR41_CAEEL//NAD-dependent protein deacylase sir-2.2 {ECO:0000255|HAMAP-Rule:MF_03161} EC=2.3.1.286 {ECO:0000255|HAMAP-Rule:MF_03161} Regulatory protein SIR2 homolog 2 {ECO:0000255|HAMAP-Rule:MF_03161} OS=Caenorhabditis elegans Name=sir-2.2 ORFNames=F46G10.7 PE=1
NM_171036.7	S4L_S4M_S4H	BC	8.72030379548327	1.2360475616942	9.41472803739998e-11	1.1024915524025e-08	Up	gene-CELE_D2089.4	-	GO:0005634//nucleus`cellular_component`A membrane-bounded organelle of eukaryotic cells in which chromosomes are housed and replicated. In most cells, the nucleus contains all of the cell's chromosomes except the organellar chromosomes, and is the site of RNA synthesis and processing. In some species, or in specialized cell types, RNA metabolism or DNA replication may be absent. [GOC:go_curators]…	K13218//PTBP1, PTB`polypyrimidine tract-binding protein 1	-	-	NP_741042.1//uncharacterized protein CELE_D2089.4`[Caenorhabditis elegans]	PF11835.11//RRM_8`RRM-like domain;PF13893.9//RRM_5`RNA recognition motif. (a.k.a. RRM, RBD, or RNP domain);PF00076.25//RRM_1`RNA recognition motif. (a.k.a. RRM, RBD, or RNP domain)	-	tr|Q8T3E6|Q8T3E6_CAEEL//PTB (HnRNP) homolog {ECO:0000313|EMBL:CAD30435.1} Putative RNA-binding protein PTB-1b {ECO:0000313|EMBL:BAU45386.1} OS=Caenorhabditis elegans {ECO:0000313|WormBase:D2089.4b} PE=1
NM_001380146.1	S4L_S4M_S4H	BC	4.46923789914997	2.03609712422326	9.48595968742179e-11	1.10452143110417e-08	Up	gene-CELE_B0261.4	-	GO:0003735//structural constituent of ribosome`molecular_function`The action of a molecule that contributes to the structural integrity of the ribosome. [GOC:mah];GO:0032543//mitochondrial translation`biological_process`The chemical reactions and pathways resulting in the formation of a protein in a mitochondrion. This is a ribosome-mediated process in which the information in messenger RNA (mRNA…	K17428//MRPL47, NCM1`large subunit ribosomal protein L47	-	-	NP_001367333.1//Mitochondrial Ribosomal Protein, Large`[Caenorhabditis elegans]	PF06984.16//MRP-L47`Mitochondrial 39-S ribosomal protein L47 (MRP-L47)	-	tr|Q2L6V1|Q2L6V1_CAEEL//Mitochondrial Ribosomal Protein, Large {ECO:0000313|EMBL:CCD61572.1} OS=Caenorhabditis elegans {ECO:0000313|EMBL:CCD61572.1} PE=1
NM_070708.6	S4L_S4M_S4H	BC	3.5183914521598	3.13752939686937	1.06210530121191e-10	1.22970191738619e-08	Up	gene-CELE_C06A12.5	-	-	K21469//pbp4b`serine-type D-Ala-D-Ala carboxypeptidase [EC:3.4.16.4]	ko01100//Metabolic pathways`Metabolism`Global and overview maps	-	NP_503109.1//Beta-lactamase domain-containing protein`[Caenorhabditis elegans]	PF00144.27//Beta-lactamase`Beta-lactamase	-	tr|Q9XU43|Q9XU43_CAEEL//Beta-lactamase domain-containing protein {ECO:0000313|EMBL:CAB06039.1} OS=Caenorhabditis elegans {ECO:0000313|EMBL:CAB06039.1} PE=4
NM_001313414.4	S4L_S4M_S4H	BC	8.71167162950646	1.23072450889136	1.12345231393552e-10	1.28619599270841e-08	Up	gene-CELE_F25E2.5	-	GO:0005737//cytoplasm`cellular_component`The contents of a cell excluding the plasma membrane and nucleus, but including other subcellular structures. [ISBN:0198547684];GO:0040024//dauer larval development`biological_process`The process whose specific outcome is the progression of the dauer larva over time, through the facultative diapause of the dauer (enduring) larval stage, with specialized tr…	K04501//SMAD4`mothers against decapentaplegic homolog 4	ko04068//FoxO signaling pathway`Environmental Information Processing`Signal transduction;ko04310//Wnt signaling pathway`Environmental Information Processing`Signal transduction;ko04350//TGF-beta signaling pathway`Environmental Information Processing`Signal transduction	KOG3701//TGFbeta receptor signaling protein SMAD and related proteins`Signal transduction mechanisms`[T];KOG3701//TGFbeta receptor signaling protein SMAD and related proteins`Transcription`[K]	NP_001300343.1//Smad protein daf-3`[Caenorhabditis elegans]	PF03165.19//MH1`MH1 domain;PF03166.17//MH2`MH2 domain	MH1//http://bioinfo.life.hust.edu.cn/AnimalTFDB#!/tf_detail?species=Caenorhabditis_elegans&family=MH1	sp|Q95QI7|DAF3_CAEEL//Smad protein daf-3 {ECO:0000303|PubMed:9334330, ECO:0000303|PubMed:9834189} Abnormal dauer formation protein 3 {ECO:0000312|WormBase:F25E2.5a} OS=Caenorhabditis elegans ORFNames=F25E2.5 {ECO:0000312|WormBase:F25E2.5a} PE=1
NM_001377912.2	S4L_S4M_S4H	BC	8.70593744857865	1.22327179818524	1.12345231393552e-10	1.28619599270841e-08	Up	gene-CELE_Y46E12BL.4	-	GO:0005737//cytoplasm`cellular_component`The contents of a cell excluding the plasma membrane and nucleus, but including other subcellular structures. [ISBN:0198547684];GO:0043161//proteasome-mediated ubiquitin-dependent protein catabolic process`biological_process`The chemical reactions and pathways resulting in the breakdown of a protein or peptide by hydrolysis of its peptide bonds, initiated …	K10343//SPSB1_4, SSB1, SSB4`SPRY domain-containing SOCS box protein 1/4	-	-	NP_001364817.1//B30.2/SPRY domain-containing protein`[Caenorhabditis elegans]	PF00622.31//SPRY`SPRY domain;PF07525.19//SOCS_box`SOCS box	-	tr|U4PBQ2|U4PBQ2_CAEEL//B30.2/SPRY domain-containing protein {ECO:0000313|EMBL:CDH93153.1} OS=Caenorhabditis elegans {ECO:0000313|WormBase:Y46E12BL.4d} PE=3
NM_001265158.3	S4L_S4M_S4H	BC	3.68010480052337	2.79959950940548	1.14138508107121e-10	1.29946691479958e-08	Up	gene-CELE_F22G12.4	-	GO:0046872//metal ion binding`molecular_function`Binding to a metal ion. [GOC:ai];GO:0005545//1-phosphatidylinositol binding`molecular_function`Binding to a phosphatidylinositol, a glycophospholipid with its sn-glycerol 3-phosphate residue is esterified to the 1-hydroxyl group of 1D-myo-inositol. [ISBN:0198506732]	K20129//ANKFY1`rabankyrin-5	-	-	NP_001252087.1//Uncharacterized protein CELE_F22G12.4`[Caenorhabditis elegans]	PF12796.10//Ank_2`Ankyrin repeats (3 copies);PF13637.9//Ank_4`Ankyrin repeats (many copies);PF01363.24//FYVE`FYVE zinc finger	-	tr|G1K106|G1K106_CAEEL//FYVE-type domain-containing protein {ECO:0000259|PROSITE:PS50178} OS=Caenorhabditis elegans {ECO:0000313|EMBL:CCC42176.1, ECO:0000313|WormBase:F22G12.4b} PE=1
NM_001313562.3	S4L_S4M_S4H	BC	8.70047110854048	1.21900985033782	1.22795950592952e-10	1.38266890961613e-08	Up	gene-CELE_B0432.7	-	-	K12575//SLK19`kinetochore protein SLK19	-	-	NP_001300491.1//Uncharacterized protein CELE_B0432.7`[Caenorhabditis elegans]	-	-	tr|A0A0K3AUF2|A0A0K3AUF2_CAEEL//Uncharacterized protein {ECO:0000313|EMBL:CTQ86430.1} OS=Caenorhabditis elegans {ECO:0000313|EMBL:CTQ86430.1} PE=1
NM_001313285.3	S4L_S4M_S4H	BC	8.69874878541347	1.21984318801395	1.22795950592952e-10	1.38266890961613e-08	Up	gene-CELE_Y108G3AL.1	-	GO:0005737//cytoplasm`cellular_component`The contents of a cell excluding the plasma membrane and nucleus, but including other subcellular structures. [ISBN:0198547684];GO:0031625//ubiquitin protein ligase binding`molecular_function`Binding to a ubiquitin protein ligase enzyme, any of the E3 proteins. [GOC:vp];GO:0005634//nucleus`cellular_component`A membrane-bounded organelle of eukaryotic cells…	K03869//CUL3`cullin 3	ko04120//Ubiquitin mediated proteolysis`Genetic Information Processing`Folding, sorting and degradation	KOG2166//Cullins`Cell cycle control, cell division, chromosome partitioning`[D]	NP_001300214.1//CULLIN_2 domain-containing protein`[Caenorhabditis elegans]	PF00888.25//Cullin`Cullin family;PF10557.12//Cullin_Nedd8`Cullin protein neddylation domain	-	sp|Q17391|CUL3_CAEEL//Cullin-3 Short=CUL-3 OS=Caenorhabditis elegans ORFNames=Y108G3AL.1 {ECO:0000312|WormBase:Y108G3AL.1a} PE=1
gene-CELE_M88.5.t5	S4L_S4M_S4H	BC	8.68937639328043	1.20675135970187	1.34272207657714e-10	1.48737316298894e-08	Up	gene-CELE_M88.5	-	GO:0005737//cytoplasm`cellular_component`The contents of a cell excluding the plasma membrane and nucleus, but including other subcellular structures. [ISBN:0198547684];GO:0007399//nervous system development`biological_process`The process whose specific outcome is the progression of nervous tissue over time, from its formation to its mature state. [GOC:dgh];GO:0005829//cytosol`cellular_component`…	K17391//IGF2BP1`insulin-like growth factor 2 mRNA-binding protein 1	-	KOG2193//IGF-II mRNA-binding protein IMP, contains RRM and KH domains`General function prediction only`[R];KOG2193//IGF-II mRNA-binding protein IMP, contains RRM and KH domains`RNA processing and modification`[A]	NP_001263700.1//IMP Homolog`[Caenorhabditis elegans]	PF00013.32//KH_1`KH domain	TF_others//-	tr|K8FE02|K8FE02_CAEEL//IMP Homolog {ECO:0000313|EMBL:CCO25664.1} OS=Caenorhabditis elegans {ECO:0000313|WormBase:M88.5c} PE=1
NM_001348602.4	S4L_S4M_S4H	BC	8.68873124793782	1.20678564455662	1.34272207657714e-10	1.48737316298894e-08	Up	gene-CELE_B0416.1	-	GO:0005887//integral component of plasma membrane`cellular_component`The component of the plasma membrane consisting of the gene products and protein complexes having at least some part of their peptide sequence embedded in the hydrophobic region of the membrane. [GOC:dos, GOC:go_curators]	K21988//TMC`transmembrane channel-like protein	-	-	NP_001335564.1//TMC domain-containing protein`[Caenorhabditis elegans]	PF07810.16//TMC`TMC domain	-	tr|A0A1N7SYS6|A0A1N7SYS6_CAEEL//TMC domain-containing protein {ECO:0000313|EMBL:SIT60454.1} OS=Caenorhabditis elegans {ECO:0000313|EMBL:SIT60454.1} PE=3
NM_001380893.1	S4L_S4M_S4H	BC	8.68630525009864	1.20463597919541	1.34272207657714e-10	1.48737316298894e-08	Up	gene-CELE_M6.1	-	GO:0005882//intermediate filament`cellular_component`A cytoskeletal structure that forms a distinct elongated structure, characteristically 10 nm in diameter, that occurs in the cytoplasm of eukaryotic cells. Intermediate filaments form a fibrous system, composed of chemically heterogeneous subunits and involved in mechanically integrating the various components of the cytoplasmic space. Intermed…	K18585//IF`intermediate filament protein if	-	-	NP_001362085.1//Intermediate filament protein ifc-2`[Caenorhabditis elegans]	PF00038.24//Filament`Intermediate filament protein	-	tr|A0A5E4LYE2|A0A5E4LYE2_CAEEL//Intermediate filament protein ifc-2 {ECO:0000313|EMBL:VVC12340.1} OS=Caenorhabditis elegans {ECO:0000313|WormBase:M6.1e} PE=1
NM_001348592.5	S4L_S4M_S4H	BC	8.67030514736539	1.18982816994363	1.60736523543834e-10	1.76148319624802e-08	Up	gene-CELE_T02C5.5	-	GO:0005509//calcium ion binding`molecular_function`Binding to a calcium ion (Ca2+). [GOC:ai];GO:0006816//calcium ion transport`biological_process`The directed movement of calcium (Ca) ions into, out of or within a cell, or between cells, by means of some agent such as a transporter or pore. [GOC:ai];GO:0005891//voltage-gated calcium channel complex`cellular_component`A protein complex that forms …	K04849//CACNA1B, CAV2.2`voltage-dependent calcium channel N type alpha-1B	ko04010//MAPK signaling pathway`Environmental Information Processing`Signal transduction;ko04020//Calcium signaling pathway`Environmental Information Processing`Signal transduction	-	NP_001335571.1//EF-hand domain-containing protein`[Caenorhabditis elegans]	PF00520.34//Ion_trans`Ion transport protein;PF08016.15//PKD_channel`Polycystin cation channel;PF16905.8//GPHH`Voltage-dependent L-type calcium channel, IQ-associated;PF08763.14//Ca_chan_IQ`Voltage gated calcium channel IQ domain	bHLH//http://bioinfo.life.hust.edu.cn/AnimalTFDB#!/tf_detail?species=Mesocricetus_auratus&family=bHLH	tr|A0A1N7SYU4|A0A1N7SYU4_CAEEL//EF-hand domain-containing protein {ECO:0000313|EMBL:SIT60462.1} OS=Caenorhabditis elegans {ECO:0000313|WormBase:T02C5.5g} PE=3
NM_077377.7	S4L_S4M_S4H	BC	8.66982022307417	1.1906235099547	1.60736523543834e-10	1.76148319624802e-08	Up	gene-CELE_M79.1	-	GO:0005737//cytoplasm`cellular_component`The contents of a cell excluding the plasma membrane and nucleus, but including other subcellular structures. [ISBN:0198547684];GO:0030336//negative regulation of cell migration`biological_process`Any process that stops, prevents, or reduces the frequency, rate or extent of cell migration. [GOC:go_curators];GO:0000077//DNA damage checkpoint signaling`biolo…	K06619//ABL1`abelson tyrosine-protein kinase 1 [EC:2.7.10.2]	ko04012//ErbB signaling pathway`Environmental Information Processing`Signal transduction	KOG4278//Protein tyrosine kinase`Signal transduction mechanisms`[T]	NP_509778.2//Tyrosine-protein kinase abl-1`[Caenorhabditis elegans]	PF07653.20//SH3_2`Variant SH3 domain;PF00018.31//SH3_1`SH3 domain;PF00017.27//SH2`SH2 domain;PF07714.20//PK_Tyr_Ser-Thr`Protein tyrosine and serine/threonine kinase;PF00069.28//Pkinase`Protein kinase domain;PF08919.13//F_actin_bind`F-actin binding	-	sp|P03949|ABL1_CAEEL//Tyrosine-protein kinase abl-1 EC=2.7.10.2 OS=Caenorhabditis elegans Name=abl-1 ORFNames=M79.1 PE=1
gene-CELE_F22B7.7.t2	S4L_S4M_S4H	BC	8.66642728433905	1.18761794557976	1.75972212979268e-10	1.89799924241271e-08	Up	gene-CELE_F22B7.7	-	GO:0030322//stabilization of membrane potential`biological_process`The accomplishment of a non-fluctuating membrane potential, the electric potential existing across any membrane arising from charges in the membrane itself and from the charges present in the media on either side of the membrane. [GOC:jl, ISBN:0198506732];GO:0071805//potassium ion transmembrane transport`biological_process`A proce…	K05323//KCNKN`potassium channel subfamily K, invertebrate	-	KOG1418//Tandem pore domain K+ channel`Inorganic ion transport and metabolism`[P]	NP_498903.3//TWiK family of potassium channels protein 7`[Caenorhabditis elegans]	PF07885.19//Ion_trans_2`Ion channel	-	sp|P34410|TWK7_CAEEL//TWiK family of potassium channels protein 7 OS=Caenorhabditis elegans Name=twk-7 Synonyms=twk-8 ORFNames=F22B7.7 PE=3
NM_001392754.1	S4L_S4M_S4H	BC	8.65222426272026	1.17067672578842	1.75972212979268e-10	1.89799924241271e-08	Up	gene-CELE_F47F2.1	-	GO:0004674//protein serine/threonine kinase activity`molecular_function`Catalysis of the reactions: ATP + protein serine = ADP + protein serine phosphate, and ATP + protein threonine = ADP + protein threonine phosphate. [GOC:bf, PMID:2956925];GO:0005524//ATP binding`molecular_function`Binding to ATP, adenosine 5'-triphosphate, a universally important coenzyme and enzyme regulator. [ISBN:019850673…	K19584//PRKX`protein kinase X [EC:2.7.11.11]	-	-	NP_001379961.1//cAMP-dependent protein kinase, catalytic subunit-like`[Caenorhabditis elegans]	PF00069.28//Pkinase`Protein kinase domain;PF07714.20//PK_Tyr_Ser-Thr`Protein tyrosine and serine/threonine kinase;PF14531.9//Kinase-like`Kinase-like	bHLH//http://bioinfo.life.hust.edu.cn/AnimalTFDB#!/tf_detail?species=Mustela_putorius_furo&family=bHLH	tr|A0A4V0IM62|A0A4V0IM62_CAEEL//cAMP-dependent protein kinase, catalytic subunit-like {ECO:0000313|EMBL:VTW47575.1} OS=Caenorhabditis elegans {ECO:0000313|EMBL:VTW47575.1, ECO:0000313|WormBase:F47F2.1e} PE=3
NM_001277040.4	S4L_S4M_S4H	BC	8.65209785064666	1.17056534495613	1.75972212979268e-10	1.89799924241271e-08	Up	gene-CELE_F13D2.1	-	GO:0005615//extracellular space`cellular_component`That part of a multicellular organism outside the cells proper, usually taken to be outside the plasma membranes, and occupied by fluid. [ISBN:0198547684];GO:0004866//endopeptidase inhibitor activity`molecular_function`Binds to and stops, prevents or reduces the activity of an endopeptidase, any enzyme that hydrolyzes nonterminal peptide bonds in…	K06530//CD109`CD109 antigen	-	-	NP_001263969.1//A2M domain-containing protein`[Caenorhabditis elegans]	-	-	tr|K8ESF0|K8ESF0_CAEEL//A2M domain-containing protein {ECO:0000313|EMBL:CCO25856.1} OS=Caenorhabditis elegans {ECO:0000313|EMBL:CCO25856.1, ECO:0000313|WormBase:F13D2.1a} PE=1
NM_001373064.1	S4L_S4M_S4H	BC	3.52373331332313	2.9632086248834	1.82802162926642e-10	1.96134278788255e-08	Up	gene-CELE_F52E1.13	-	GO:0005634//nucleus`cellular_component`A membrane-bounded organelle of eukaryotic cells in which chromosomes are housed and replicated. In most cells, the nucleus contains all of the cell's chromosomes except the organellar chromosomes, and is the site of RNA synthesis and processing. In some species, or in specialized cell types, RNA metabolism or DNA replication may be absent. [GOC:go_curators]…	K25442//NCOA7`nuclear receptor coactivator 7	ko04142//Lysosome`Cellular Processes`Transport and catabolism	-	NP_001360538.1//LysM domain-containing protein`[Caenorhabditis elegans]	PF01476.23//LysM`LysM domain;PF07534.19//TLD`TLD	-	tr|A0A486WX74|A0A486WX74_CAEEL//LysM domain-containing protein {ECO:0000313|EMBL:VGM69559.1} OS=Caenorhabditis elegans {ECO:0000313|WormBase:F52E1.13g} PE=1
novel60.t1	S4L_S4M_S4H	BC	3.18894294541793	3.96431520509311	1.84770497756606e-10	1.97213635964903e-08	Up	novel60	-	-	-	-	-	XP_003094788.1//hypothetical protein CRE_19409`[Caenorhabditis remanei]	PF06869.15//DUF1258`Protein of unknown function (DUF1258)	-	tr|A0A260ZSE0|A0A260ZSE0_CAERE//Uncharacterized protein {ECO:0000313|EMBL:OZF88284.1} Fragment OS=Caenorhabditis remanei (Caenorhabditis vulgaris) ORFNames=FL82_22749 {ECO:0000313|EMBL:OZF88284.1} PE=4
NM_001306454.3	S4L_S4M_S4H	BC	5.03547118211447	1.65113751051527	2.06266990498434e-10	2.19017069237534e-08	Up	gene-CELE_W03D8.6	-	GO:0016021//integral component of membrane`cellular_component`The component of a membrane consisting of the gene products and protein complexes having at least some part of their peptide sequence embedded in the hydrophobic region of the membrane. [GOC:dos, GOC:go_curators]	K07380//CNTNAP2`contactin associated protein-like 2	-	-	NP_001293382.1//InTestinal NeureXin-like`[Caenorhabditis elegans]	PF02210.27//Laminin_G_2`Laminin G domain	-	tr|A0A078BPL3|A0A078BPL3_CAEEL//InTestinal NeureXin-like {ECO:0000313|EMBL:CDX47480.1} OS=Caenorhabditis elegans {ECO:0000313|WormBase:W03D8.6d} PE=1
gene-CELE_F11H8.4.t3	S4L_S4M_S4H	BC	8.64487244640511	1.16854351603614	2.11174674359035e-10	2.19675258966483e-08	Up	gene-CELE_F11H8.4	-	GO:0005826//actomyosin contractile ring`cellular_component`A cytoskeletal structure composed of actin filaments and myosin that forms beneath the plasma membrane of many cells, including animal cells and yeast cells, in a plane perpendicular to the axis of the spindle, i.e. the cell division plane. In animal cells, the contractile ring is located at the cleavage furrow. In budding fungal cells, e…	K05741//DIAPH2`diaphanous 2	-	KOG1924//RhoA GTPase effector DIA/Diaphanous`Cytoskeleton`[Z];KOG1924//RhoA GTPase effector DIA/Diaphanous`Signal transduction mechanisms`[T]	NP_741211.3//CYtoKinesis defect`[Caenorhabditis elegans]	PF06367.19//Drf_FH3`Diaphanous FH3 Domain;PF02181.26//FH2`Formin Homology 2 Domain	-	tr|Q7JP75|Q7JP75_CAEEL//CYtoKinesis defect {ECO:0000313|EMBL:CCD63399.2} OS=Caenorhabditis elegans {ECO:0000313|WormBase:F11H8.4b} PE=1
NM_001038292.5	S4L_S4M_S4H	BC	8.63719178476078	1.15799201138066	2.11174674359035e-10	2.19675258966483e-08	Up	gene-CELE_Y71H2AM.15	-	GO:0005737//cytoplasm`cellular_component`The contents of a cell excluding the plasma membrane and nucleus, but including other subcellular structures. [ISBN:0198547684];GO:0055120//striated muscle dense body`cellular_component`A vinculin-containing myofibril attachment structure of striated muscle that connects sarcomeres to the extracellular matrix. In nematode body wall muscle, the dense body p…	K19930//SRCIN1, SNIP`SRC kinase signaling inhibitor 1	-	-	NP_001033381.2//AIP3 domain-containing protein`[Caenorhabditis elegans]	PF03915.16//AIP3`Actin interacting protein 3	-	tr|H2L0S5|H2L0S5_CAEEL//AIP3 domain-containing protein {ECO:0000313|EMBL:CCD73885.1} OS=Caenorhabditis elegans {ECO:0000313|EMBL:CCD73885.1, ECO:0000313|WormBase:Y71H2AM.15a} PE=1
NM_001270022.3	S4L_S4M_S4H	BC	8.63533700338568	1.15572	2.11174674359035e-10	2.19675258966483e-08	Up	gene-CELE_F38A6.2	-	GO:0031594//neuromuscular junction`cellular_component`The junction between the axon of a motor neuron and a muscle fiber. In response to the arrival of action potentials, the presynaptic button releases molecules of neurotransmitters into the synaptic cleft. These diffuse across the cleft and transmit the signal to the postsynaptic membrane of the muscle fiber, leading to a change in post-synapti…	K18595//EML1_2`echinoderm microtubule-associated protein-like 1/2	-	-	NP_001256951.1//Echinoderm microtubule-associated protein-like elp-1`[Caenorhabditis elegans]	PF03451.17//HELP`HELP motif	zf-GATA//http://bioinfo.life.hust.edu.cn/AnimalTFDB#!/tf_detail?species=Pan_paniscus&family=zf-GATA	tr|C4ALD8|C4ALD8_CAEEL//Echinoderm microtubule-associated protein-like elp-1 {ECO:0000313|EMBL:CAY39358.1} OS=Caenorhabditis elegans {ECO:0000313|WormBase:F38A6.2b} PE=3
NM_001348634.3	S4L_S4M_S4H	BC	8.63022730666928	1.14860657358983	2.11174674359035e-10	2.19675258966483e-08	Up	gene-CELE_R12C12.1	-	GO:0005960//glycine cleavage complex`cellular_component`A protein complex that catalyzes the reversible oxidation of glycine. In E. coli, it has four components: dihydrolipoamide dehydrogenase, glycine dehydrogenase (decarboxylating), lipoyl-GcvH-protein and aminomethyltransferase, also known as L, P, H, and T. [GOC:mah, MetaCyc:GCVMULTI-CPLX];GO:0004375//glycine dehydrogenase (decarboxylating) a…	K00281//GLDC, gcvP`glycine cleavage system P protein (glycine dehydrogenase) [EC:1.4.4.2]	ko00260//Glycine, serine and threonine metabolism`Metabolism`Amino acid metabolism;ko00630//Glyoxylate and dicarboxylate metabolism`Metabolism`Carbohydrate metabolism;ko00785//Lipoic acid metabolism`Metabolism`Metabolism of cofactors and vitamins;ko01100//Metabolic pathways`Metabolism`Global and overview maps;ko01200//Carbon metabolism`Metabolism`Global and overview maps	-	NP_001335514.1//Glycine cleavage system P protein`[Caenorhabditis elegans]	PF02347.19//GDC-P`Glycine cleavage system P-protein	-	tr|Q86LS6|Q86LS6_CAEEL//Glycine cleavage system P protein {ECO:0000256|RuleBase:RU364056} EC=1.4.4.2 {ECO:0000256|RuleBase:RU364056} OS=Caenorhabditis elegans {ECO:0000313|WormBase:R12C12.1b} PE=1
gene-CELE_F36A2.13.t1	S4L_S4M_S4H	BC	3.15121966908383	4.03633167208057	2.26362782953901e-10	2.34285480357287e-08	Up	gene-CELE_F36A2.13	-	GO:0005634//nucleus`cellular_component`A membrane-bounded organelle of eukaryotic cells in which chromosomes are housed and replicated. In most cells, the nucleus contains all of the cell's chromosomes except the organellar chromosomes, and is the site of RNA synthesis and processing. In some species, or in specialized cell types, RNA metabolism or DNA replication may be absent. [GOC:go_curators]…	K10593//EDD1, UBR5`E3 ubiquitin-protein ligase EDD1 [EC:2.3.2.26]	ko04120//Ubiquitin mediated proteolysis`Genetic Information Processing`Folding, sorting and degradation	KOG0943//Predicted ubiquitin-protein ligase/hyperplastic discs protein, HECT superfamily`Posttranslational modification, protein turnover, chaperones`[O]	NP_492389.1//UBR E3 ubiquitin ligase homolog`[Caenorhabditis elegans]	PF11547.11//E3_UbLigase_EDD`E3 ubiquitin ligase EDD;PF00632.28//HECT`HECT-domain (ubiquitin-transferase)	-	tr|G5EDT9|G5EDT9_CAEEL//UBR E3 ubiquitin ligase homolog {ECO:0000313|EMBL:CAB82212.1} OS=Caenorhabditis elegans {ECO:0000313|WormBase:F36A2.13} PE=1
gene-CELE_B0285.1.t3	S4L_S4M_S4H	BC	8.63554910593771	1.15906067799107	2.31479931508943e-10	2.38377800824762e-08	Up	gene-CELE_B0285.1	-	GO:0006468//protein phosphorylation`biological_process`The process of introducing a phosphate group on to a protein. [GOC:hb];GO:0008024//cyclin/CDK positive transcription elongation factor complex`cellular_component`A transcription elongation factor complex that facilitates the transition from abortive to productive elongation by phosphorylating the CTD domain of the large subunit of DNA-directe…	K08819//CDK12_13`cyclin-dependent kinase 12/13 [EC:2.7.11.22 2.7.11.23]	-	KOG0600//Cdc2-related protein kinase`Cell cycle control, cell division, chromosome partitioning`[D]	NP_001367221.1//Cyclin-dependent kinase 12`[Caenorhabditis elegans]	PF00069.28//Pkinase`Protein kinase domain;PF07714.20//PK_Tyr_Ser-Thr`Protein tyrosine and serine/threonine kinase	-	sp|P46551|CDK12_CAEEL//Cyclin-dependent kinase 12 EC=2.7.11.22 {ECO:0000269|PubMed:23903194} EC=2.7.11.23 {ECO:0000269|PubMed:23903194} Cell division cycle 2-related protein kinase 7 Cell division protein kinase 12 OS=Caenorhabditis elegans ORFNames=B0285.1 {ECO:0000312|WormBase:B0285.1a} PE=1
NM_077196.6	S4L_S4M_S4H	BC	8.60009345724373	1.12193464172324	3.0566008726209e-10	3.13194608413101e-08	Up	gene-CELE_ZK899.8	-	GO:0005737//cytoplasm`cellular_component`The contents of a cell excluding the plasma membrane and nucleus, but including other subcellular structures. [ISBN:0198547684];GO:0007616//long-term memory`biological_process`The memory process that deals with the storage, retrieval and modification of information a long time (typically weeks, months or years) after receiving that information. This type o…	K17633//RASAL2`RAS protein activator-like 2	-	KOG3508//GTPase-activating protein`General function prediction only`[R]	NP_509596.1//Ras GTPase-activating protein gap-2`[Caenorhabditis elegans]	PF00168.33//C2`C2 domain;PF00616.22//RasGAP`GTPase-activator protein for Ras-like GTPase	-	sp|Q8MLZ5|GAP2_CAEEL//Ras GTPase-activating protein gap-2 Short=GTPase-activating protein 2 OS=Caenorhabditis elegans Name=gap-2 ORFNames=ZK899.8 PE=2
NM_001375218.3	S4L_S4M_S4H	BC	8.59201263803727	1.11479711894487	3.35626762483863e-10	3.42189017093622e-08	Up	gene-CELE_T23E7.2	-	-	-	-	-	NP_001362054.1//Uncharacterized protein CELE_T23E7.2`[Caenorhabditis elegans]	-	-	tr|L8E6J9|L8E6J9_CAEEL//Uncharacterized protein {ECO:0000313|EMBL:CCQ25669.1} OS=Caenorhabditis elegans {ECO:0000313|EMBL:CCQ25669.1, ECO:0000313|WormBase:T23E7.2f} PE=1
gene-CELE_T01D1.2.t2	S4L_S4M_S4H	BC	8.58334951060776	1.10648167495548	3.68693438590647e-10	3.72198750593011e-08	Up	gene-CELE_T01D1.2	-	GO:0005737//cytoplasm`cellular_component`The contents of a cell excluding the plasma membrane and nucleus, but including other subcellular structures. [ISBN:0198547684];GO:0008340//determination of adult lifespan`biological_process`The control of viability and duration in the adult phase of the life-cycle. [GOC:ems];GO:0005634//nucleus`cellular_component`A membrane-bounded organelle of eukaryotic…	K02177//BRU`bruno	-	-	NP_001379970.1//RRM domain-containing protein`[Caenorhabditis elegans]	PF00076.25//RRM_1`RNA recognition motif. (a.k.a. RRM, RBD, or RNP domain)	-	tr|A7KQE9|A7KQE9_CAEEL//ELAV-type RNA binding protein variant E {ECO:0000313|EMBL:ABS18836.1} RRM domain-containing protein {ECO:0000313|EMBL:CCD71503.1} OS=Caenorhabditis elegans {ECO:0000313|WormBase:T01D1.2g} PE=1
NM_001379742.1	S4L_S4M_S4H	BC	8.58266298832858	1.10587967987504	3.68693438590647e-10	3.72198750593011e-08	Up	gene-CELE_C05D10.1	-	GO:0003677//DNA binding`molecular_function`Any molecular function by which a gene product interacts selectively and non-covalently with DNA (deoxyribonucleic acid). [GOC:dph, GOC:jl, GOC:tb, GOC:vw]	-	-	-	NP_001367434.1//AT hook-containing protein attf-4`[Caenorhabditis elegans]	-	-	sp|Q11178|ATTF4_CAEEL//AT hook-containing protein attf-4 {ECO:0000305} OS=Caenorhabditis elegans ORFNames=C05D10.1 {ECO:0000312|WormBase:C05D10.1a} PE=4
NM_001307207.3	S4L_S4M_S4H	BC	8.56588004059733	1.08902794666085	4.05197739441206e-10	4.05060911387196e-08	Up	gene-CELE_T09A12.4	-	GO:0003700//DNA-binding transcription factor activity`molecular_function`A transcription regulator activity that modulates transcription of gene sets via selective and non-covalent binding to a specific double-stranded genomic DNA sequence (sometimes referred to as a motif) within a cis-regulatory region. Regulatory regions include promoters (proximal and distal) and enhancers. Genes are transcri…	K08704//NR2A4, Hnf4`hepatocyte nuclear factor 4	-	-	NP_001294136.1//Nuclear Hormone Receptor family`[Caenorhabditis elegans]	PF00105.21//zf-C4`Zinc finger, C4 type (two domains);PF00104.33//Hormone_recep`Ligand-binding domain of nuclear hormone receptor	Miscellaneous//http://bioinfo.life.hust.edu.cn/AnimalTFDB#!/tf_detail?species=Caenorhabditis_elegans&family=Miscellaneous	tr|W6RXQ9|W6RXQ9_CAEEL//Nuclear Hormone Receptor family {ECO:0000313|EMBL:CDM63455.1} OS=Caenorhabditis elegans {ECO:0000313|WormBase:T09A12.4h} PE=1
NM_001381834.2	S4L_S4M_S4H	BC	3.25803942826044	3.37603137842756	4.06976379300782e-10	4.05060911387196e-08	Up	gene-CELE_F55C7.7	-	GO:0035022//positive regulation of Rac protein signal transduction`biological_process`Any process that activates or increases the frequency, rate or extent of Rac protein signal transduction. [GOC:bf];GO:0038007//netrin-activated signaling pathway`biological_process`A series of molecular events initiated by the binding of a netrin protein to a receptor on the surface of the target cell, and endin…	K08810//TRIO`triple functional domain protein [EC:2.7.11.1]	-	KOG4240//Multidomain protein, contains SPEC repeats, PH, SH3, and separate rac-specific and rho-specific guanine nucleotide exchange factor domains`Signal transduction mechanisms`[T]	NP_001021496.1//Uncharacterized protein CELE_F55C7.7`[Caenorhabditis elegans]	PF00621.23//RhoGEF`RhoGEF domain	-	tr|O61528|O61528_CAEEL//Guanine nucleotide exchange factor UNC-73A {ECO:0000313|EMBL:AAC12931.1} OS=Caenorhabditis elegans {ECO:0000313|WormBase:F55C7.7a} PE=1
NM_001380006.1	S4L_S4M_S4H	BC	-2.98662	0.457736228947033	4.08457121217492e-10	4.05060911387196e-08	Down	gene-CELE_T07A9.5	-	GO:0005737//cytoplasm`cellular_component`The contents of a cell excluding the plasma membrane and nucleus, but including other subcellular structures. [ISBN:0198547684];GO:1900369//negative regulation of RNA interference`biological_process`Any process that stops, prevents or reduces the frequency, rate or extent of RNA interference. [GOC:kmv, GOC:TermGenie, PMID:22412382];GO:0048609//multicellula…	K18416//THEX1, ERI1`3'-5' exoribonuclease 1 [EC:3.1.-.-]	-	KOG0542//Predicted exonuclease`Replication, recombination and repair`[L]	NP_001368344.1//3'-5' exonuclease eri-1`[Caenorhabditis elegans]	PF00929.27//RNase_T`Exonuclease	-	sp|O44406|ERI1_CAEEL//3'-5' exonuclease eri-1 EC=3.1.-.- Enhanced RNAi protein OS=Caenorhabditis elegans ORFNames=T07A9.5 {ECO:0000312|WormBase:T07A9.5b} PE=1
gene-CELE_ZC8.4.t3	S4L_S4M_S4H	BC	-2.53001	1.34069269327212	4.09152435744642e-10	4.05060911387196e-08	Down	gene-CELE_ZC8.4	-	GO:0005634//nucleus`cellular_component`A membrane-bounded organelle of eukaryotic cells in which chromosomes are housed and replicated. In most cells, the nucleus contains all of the cell's chromosomes except the organellar chromosomes, and is the site of RNA synthesis and processing. In some species, or in specialized cell types, RNA metabolism or DNA replication may be absent. [GOC:go_curators]…	K16469//CROCC`rootletin	-	-	NP_001362033.1//Lin-5 (Five) Interacting protein`[Caenorhabditis elegans]	PF15035.9//Rootletin`Ciliary rootlet component, centrosome cohesion	-	tr|H2L0I4|H2L0I4_CAEEL//Lin-5 (Five) Interacting protein {ECO:0000313|EMBL:CCD73132.2} OS=Caenorhabditis elegans {ECO:0000313|WormBase:ZC8.4e} PE=1
NM_001377823.1	S4L_S4M_S4H	BC	8.56580198791301	1.09168453623706	4.45515922470182e-10	4.34759895199116e-08	Up	gene-CELE_T09A5.2	-	GO:0005737//cytoplasm`cellular_component`The contents of a cell excluding the plasma membrane and nucleus, but including other subcellular structures. [ISBN:0198547684];GO:0008017//microtubule binding`molecular_function`Binding to a microtubule, a filament composed of tubulin monomers. [GOC:krc];GO:0007018//microtubule-based movement`biological_process`A microtubule-based process that results in …	K10406//KIFC2_3`kinesin family member C2/C3	ko04814//Motor proteins`Cellular Processes`Cell motility	KOG0239//Kinesin (KAR3 subfamily)`Cytoskeleton`[Z]	NP_001364642.1//Kinesin-like protein klp-3`[Caenorhabditis elegans]	PF16796.8//Microtub_bd`Microtubule binding;PF00225.26//Kinesin`Kinesin motor domain	ZBTB//http://bioinfo.life.hust.edu.cn/AnimalTFDB#!/tf_detail?species=Tetraodon_nigroviridis&family=ZBTB	sp|P45962|KLP3_CAEEL//Kinesin-like protein klp-3 OS=Caenorhabditis elegans Name=klp-3 ORFNames=T09A5.2 PE=1
NM_001380279.1	S4L_S4M_S4H	BC	8.56307028047583	1.08859912828649	4.45515922470182e-10	4.34759895199116e-08	Up	gene-CELE_C43G2.1	-	GO:0016021//integral component of membrane`cellular_component`The component of a membrane consisting of the gene products and protein complexes having at least some part of their peptide sequence embedded in the hydrophobic region of the membrane. [GOC:dos, GOC:go_curators]	K07297//ADIPOR`adiponectin receptor	-	-	NP_001368383.1//Progestin and adipoQ receptor-like protein 1`[Caenorhabditis elegans]	PF03006.23//HlyIII`Haemolysin-III related	-	tr|V6CLD5|V6CLD5_CAEEL//Progestin and adipoQ receptor-like protein 1 {ECO:0000313|EMBL:CDK13417.1} OS=Caenorhabditis elegans {ECO:0000313|EMBL:CDK13417.1} PE=1
NM_001270332.3	S4L_S4M_S4H	BC	8.56300732763958	1.08650027837795	4.45515922470182e-10	4.34759895199116e-08	Up	gene-CELE_C33A11.4	-	GO:0043565//sequence-specific DNA binding`molecular_function`Binding to DNA of a specific nucleotide composition, e.g. GC-rich DNA binding, or with a specific sequence motif or type of DNA e.g. promotor binding or rDNA binding. [GOC:jl];GO:0005634//nucleus`cellular_component`A membrane-bounded organelle of eukaryotic cells in which chromosomes are housed and replicated. In most cells, the nucleus…	K17102//EHF`ETS homologous factor	-	KOG3804//Transcription factor NERF and related proteins, contain ETS domain`Transcription`[K]	NP_001257261.1//Uncharacterized protein CELE_C33A11.4`[Caenorhabditis elegans]	PF02198.19//SAM_PNT`Sterile alpha motif (SAM)/Pointed domain;PF00178.25//Ets`Ets-domain	ETS//http://bioinfo.life.hust.edu.cn/AnimalTFDB#!/tf_detail?species=Caenorhabditis_elegans&family=ETS	tr|G5EC57|G5EC57_CAEEL//Uncharacterized protein {ECO:0000313|EMBL:CAB01862.4} OS=Caenorhabditis elegans {ECO:0000313|EMBL:CAB01862.4} PE=3
gene-CELE_M04C3.1.t1	S4L_S4M_S4H	BC	3.29271727551791	3.21928923114468	4.80890781440797e-10	4.67056624837263e-08	Up	gene-CELE_M04C3.1	-	GO:0005524//ATP binding`molecular_function`Binding to ATP, adenosine 5'-triphosphate, a universally important coenzyme and enzyme regulator. [ISBN:0198506732]	K15711//SMARCA3, HLTF`SWI/SNF-related matrix-associated actin-dependent regulator of chromatin subfamily A3 [EC:5.6.2. 2.3.2.27]	-	-	NP_872172.2//SNF2_N domain-containing protein`[Caenorhabditis elegans]	PF00176.26//SNF2-rel_dom`SNF2-related domain	-	tr|G5EFX4|G5EFX4_CAEEL//SNF2_N domain-containing protein {ECO:0000313|EMBL:CAD54148.2} OS=Caenorhabditis elegans {ECO:0000313|EMBL:CAD54148.2, ECO:0000313|WormBase:M04C3.1b} PE=4
NM_001392311.1	S4L_S4M_S4H	BC	8.55232222801282	1.07638447828139	4.900675147172e-10	4.73724225429226e-08	Up	gene-CELE_B0273.4	-	GO:0045138//nematode male tail tip morphogenesis`biological_process`The process in which the anatomical structure of the adult male tail tip is generated and organized. In some species of rhabitid nematodes, the male tail tip undergoes a morphological change such that the most posterior hypodermal cells in the tail (hyp8-11 in C. elegans) fuse and retract anteriorly, changing the shape of the tai…	K07521//UNC5`netrin receptor unc-5	-	KOG1480//Netrin transmembrane receptor unc-5`Signal transduction mechanisms`[T]	NP_001380156.1//Netrin receptor UNC5`[Caenorhabditis elegans]	PF07679.19//I-set`Immunoglobulin I-set domain;PF13927.9//Ig_3`Immunoglobulin domain;PF13895.9//Ig_2`Immunoglobulin domain;PF00047.28//ig`Immunoglobulin domain;PF19028.3//TSP1_spondin`Spondin-like TSP1 domain;PF00090.22//TSP_1`Thrombospondin type 1 domain;PF00791.23//ZU5`ZU5 domain;PF17217.6//UPA`UPA domain;PF00531.25//Death`Death domain	-	sp|Q26261|UNC5_CAEEL//Netrin receptor unc-5 Uncoordinated protein 5 Precursor OS=Caenorhabditis elegans ORFNames=B0273.4 {ECO:0000312|WormBase:B0273.4c} PE=1
NM_001269410.3	S4L_S4M_S4H	BC	-2.3154	2.46487239864621	5.20002030663703e-10	5.00300545276585e-08	Down	gene-CELE_F35B12.5	-	GO:0005737//cytoplasm`cellular_component`The contents of a cell excluding the plasma membrane and nucleus, but including other subcellular structures. [ISBN:0198547684];GO:0007099//centriole replication`biological_process`The cell cycle process in which a daughter centriole is formed perpendicular to an existing centriole. An immature centriole contains a ninefold radially symmetric array of sing…	K16486//SAS-5`spindle assembly abnormal protein 5	-	-	NP_001256339.1//Spindle assembly abnormal protein 5`[Caenorhabditis elegans]	-	-	sp|Q20010|SAS5_CAEEL//Spindle assembly abnormal protein 5 OS=Caenorhabditis elegans Name=sas-5 ORFNames=F35B12.5 PE=1
NM_001270024.4	S4L_S4M_S4H	BC	8.51437276588189	1.04370754141704	7.20824342474935e-10	6.90273516370974e-08	Up	gene-CELE_Y44A6D.3	-	-	-	-	-	NP_001256953.1//Uncharacterized protein CELE_Y44A6D.3`[Caenorhabditis elegans]	-	-	tr|Q9XXE0|Q9XXE0_CAEEL//Uncharacterized protein {ECO:0000313|EMBL:CAA19517.2} OS=Caenorhabditis elegans {ECO:0000313|EMBL:CAA19517.2, ECO:0000313|WormBase:Y44A6D.3a} PE=4
NM_001392102.1	S4L_S4M_S4H	BC	8.49829493025385	1.0252829727603	7.94755044267235e-10	7.54023848248539e-08	Up	gene-CELE_C05D2.1	-	GO:0022604//regulation of cell morphogenesis`biological_process`Any process that modulates the frequency, rate or extent of cell morphogenesis. Cell morphogenesis is the developmental process in which the shape of a cell is generated and organized. [GOC:isa_complete];GO:0002119//nematode larval development`biological_process`The process whose specific outcome is the progression of the nematode la…	K13596//ACVR2B`activin receptor type-2B [EC:2.7.11.30]	ko04350//TGF-beta signaling pathway`Environmental Information Processing`Signal transduction	KOG3653//Transforming growth factor beta/activin receptor subfamily of serine/threonine kinases`Signal transduction mechanisms`[T]	NP_498211.1//Cell surface receptor daf-4`[Caenorhabditis elegans]	PF00069.28//Pkinase`Protein kinase domain;PF07714.20//PK_Tyr_Ser-Thr`Protein tyrosine and serine/threonine kinase	-	sp|P50488|DAF4_CAEEL//Cell surface receptor daf-4 EC=2.7.11.30 Abnormal dauer formation protein 4 Precursor OS=Caenorhabditis elegans ORFNames=C05D2.1 {ECO:0000312|WormBase:C05D2.1a} PE=1
NM_001379985.1	S4L_S4M_S4H	BC	8.49302752397344	1.02066036751217	7.94755044267235e-10	7.54023848248539e-08	Up	gene-CELE_F28B3.4	-	-	K24909//DIP2C`disco-interacting protein 2 homolog C	-	-	NP_001293298.1//DMAP_binding domain-containing protein`[Caenorhabditis elegans]	PF00501.31//AMP-binding`AMP-binding enzyme	-	tr|A0A061AJG8|A0A061AJG8_CAEEL//DMAP-interaction domain-containing protein {ECO:0000313|EMBL:CDR32766.1} OS=Caenorhabditis elegans {ECO:0000313|WormBase:F28B3.4c} PE=1
NM_001373389.3	S4L_S4M_S4H	BC	8.4926323714002	1.0224950113536	8.7668855398551e-10	8.27925278194703e-08	Up	gene-CELE_F13B9.1	-	GO:0070971//endoplasmic reticulum exit site`cellular_component`An endoplasmic reticulum part at which COPII-coated vesicles are produced. [NIF_Subcellular:sao124393998, PMID:15623529, PMID:16957052];GO:0048208//COPII vesicle coating`biological_process`The addition of COPII proteins and adaptor proteins to ER membranes during the formation of transport vesicles, forming a vesicle coat. [GOC:ascb_2…	K20353//SEC16`COPII coat assembly protein SEC16	-	-	NP_001360733.1//Protein transport protein sec16`[Caenorhabditis elegans]	PF12932.10//Sec16`Vesicle coat trafficking protein Sec16 mid-region;PF12931.10//Sec16_C`Sec23-binding domain of Sec16	-	tr|A0A4V0IKA6|A0A4V0IKA6_CAEEL//Protein transport protein sec16 {ECO:0000256|RuleBase:RU364101} OS=Caenorhabditis elegans {ECO:0000313|WormBase:F13B9.1f} PE=1
NM_069986.2	S4L_S4M_S4H	BC	3.15732041041816	3.39314506056517	9.07565992677785e-10	8.49718684367781e-08	Up	gene-CELE_T04A11.3	-	GO:0016021//integral component of membrane`cellular_component`The component of a membrane consisting of the gene products and protein complexes having at least some part of their peptide sequence embedded in the hydrophobic region of the membrane. [GOC:dos, GOC:go_curators];GO:0005886//plasma membrane`cellular_component`The membrane surrounding a cell that separates the cell from its external env…	K06766//NEO1`neogenin	ko04350//TGF-beta signaling pathway`Environmental Information Processing`Signal transduction	-	NP_001255649.1//Ig-like and fibronectin type-III domain-containing protein 2`[Caenorhabditis elegans]	PF01682.22//DB`DB module;PF00041.24//fn3`Fibronectin type III domain;PF07679.19//I-set`Immunoglobulin I-set domain;PF00047.28//ig`Immunoglobulin domain	-	sp|O18016|IGDB1_CAEEL//Ig-like and fibronectin type-III domain-containing protein 1 {ECO:0000305} Precursor OS=Caenorhabditis elegans ORFNames=T04A11.3 {ECO:0000312|WormBase:T04A11.3} PE=1
gene-CELE_H39E23.1.t2	S4L_S4M_S4H	BC	4.06343052567919	1.95075804444544	9.08058321751545e-10	8.49718684367781e-08	Up	gene-CELE_H39E23.1	-	GO:0055059//asymmetric neuroblast division`biological_process`The process resulting in the physical partitioning and separation of a neuroblast into two daughter cells with different developmental potentials. [GOC:dph];GO:0018105//peptidyl-serine phosphorylation`biological_process`The phosphorylation of peptidyl-serine to form peptidyl-O-phospho-L-serine. [RESID:AA0037];GO:0007163//establishment …	K08798//MARK`MAP/microtubule affinity-regulating kinase [EC:2.7.11.1]	-	KOG0586//Serine/threonine protein kinase`General function prediction only`[R]	NP_001256559.1//Serine/threonine-protein kinase par-1`[Caenorhabditis elegans]	PF00069.28//Pkinase`Protein kinase domain;PF07714.20//PK_Tyr_Ser-Thr`Protein tyrosine and serine/threonine kinase;PF14531.9//Kinase-like`Kinase-like;PF02149.22//KA1`Kinase associated domain 1	bHLH//http://bioinfo.life.hust.edu.cn/AnimalTFDB#!/tf_detail?species=Mustela_putorius_furo&family=bHLH	sp|Q9TW45|PAR1_CAEEL//Serine/threonine-protein kinase par-1 {ECO:0000303|PubMed:7758115, ECO:0000312|EMBL:CAB54263.1} EC=2.7.11.1 OS=Caenorhabditis elegans Name=par-1 {ECO:0000312|EMBL:CAB54263.1} ORFNames=H39E23.1 PE=1
NM_001379999.1	S4L_S4M_S4H	BC	8.48139951588486	1.01045345605062	9.67537108802662e-10	8.97182713606016e-08	Up	gene-CELE_R02D3.4	-	GO:0007346//regulation of mitotic cell cycle`biological_process`Any process that modulates the rate or extent of progress through the mitotic cell cycle. [GOC:dph, GOC:go_curators, GOC:tb];GO:0051321//meiotic cell cycle`biological_process`Progression through the phases of the meiotic cell cycle, in which canonically a cell replicates to produce four offspring with half the chromosomal content of …	-	-	-	NP_499881.1//Cell cycle regulator Mat89Bb`[Caenorhabditis elegans]	PF10221.12//Mat89Bb`Cell cycle and development regulator Mat89Bb	-	tr|U4PCN0|U4PCN0_CAEEL//Cell cycle regulator Mat89Bb {ECO:0000256|ARBA:ARBA00020161} Protein asunder {ECO:0000256|ARBA:ARBA00020501} Set apart in position or space protein {ECO:0000256|ARBA:ARBA00021113} OS=Caenorhabditis elegans {ECO:0000313|WormBase:R02D3.4b} PE=1
NM_001313482.3	S4L_S4M_S4H	BC	8.48072944453221	1.01133450195035	9.67537108802662e-10	8.97182713606016e-08	Up	gene-CELE_C34G6.4	-	GO:0016021//integral component of membrane`cellular_component`The component of a membrane consisting of the gene products and protein complexes having at least some part of their peptide sequence embedded in the hydrophobic region of the membrane. [GOC:dos, GOC:go_curators];GO:0140359//ABC-type transporter activity`molecular_function`Primary active transporter characterized by two nucleotide-bind…	K05658//ABCB1, CD243`ATP-binding cassette, subfamily B (MDR/TAP), member 1 [EC:7.6.2.2]	ko02010//ABC transporters`Environmental Information Processing`Membrane transport	-	NP_001300411.1//P-GlycoProtein related`[Caenorhabditis elegans]	PF00664.26//ABC_membrane`ABC transporter transmembrane region;PF00005.30//ABC_tran`ABC transporter;PF02463.22//SMC_N`RecF/RecN/SMC N terminal domain	-	tr|A0A0K3AU66|A0A0K3AU66_CAEEL//p-GlycoProtein related {ECO:0000313|EMBL:CTQ86350.1} OS=Caenorhabditis elegans {ECO:0000313|EMBL:CTQ86350.1} PE=1
NM_063347.2	S4L_S4M_S4H	BC	8.47117904912032	1.00149351857261	1.06832222430293e-09	9.77371756367859e-08	Up	gene-CELE_K01C8.8	-	GO:0030246//carbohydrate binding`molecular_function`Binding to a carbohydrate, which includes monosaccharides, oligosaccharides and polysaccharides as well as substances derived from monosaccharides by reduction of the carbonyl group (alditols), by oxidation of one or more hydroxy groups to afford the corresponding aldehydes, ketones, or carboxylic acids, or by replacement of one or more hydroxy …	-	-	-	NP_495748.1//C-type LECtin`[Caenorhabditis elegans]	-	-	tr|Q21085|Q21085_CAEEL//C-type LECtin {ECO:0000313|EMBL:CAA88859.1} OS=Caenorhabditis elegans {ECO:0000313|WormBase:K01C8.8} PE=4
NM_001377824.1	S4L_S4M_S4H	BC	8.46914210127198	0.998967682812355	1.06832222430293e-09	9.77371756367859e-08	Up	gene-CELE_T09A5.2	-	GO:0005737//cytoplasm`cellular_component`The contents of a cell excluding the plasma membrane and nucleus, but including other subcellular structures. [ISBN:0198547684];GO:0008017//microtubule binding`molecular_function`Binding to a microtubule, a filament composed of tubulin monomers. [GOC:krc];GO:0007018//microtubule-based movement`biological_process`A microtubule-based process that results in …	K10406//KIFC2_3`kinesin family member C2/C3	ko04814//Motor proteins`Cellular Processes`Cell motility	KOG0239//Kinesin (KAR3 subfamily)`Cytoskeleton`[Z]	NP_001364641.1//Kinesin-like protein klp-3`[Caenorhabditis elegans]	PF16796.8//Microtub_bd`Microtubule binding;PF00225.26//Kinesin`Kinesin motor domain	ZBTB//http://bioinfo.life.hust.edu.cn/AnimalTFDB#!/tf_detail?species=Tetraodon_nigroviridis&family=ZBTB	sp|P45962|KLP3_CAEEL//Kinesin-like protein klp-3 OS=Caenorhabditis elegans Name=klp-3 ORFNames=T09A5.2 PE=1
NM_001307132.3	S4L_S4M_S4H	BC	8.46679482411706	0.999130999826784	1.06832222430293e-09	9.77371756367859e-08	Up	gene-CELE_F20C5.1	-	GO:0004649//poly(ADP-ribose) glycohydrolase activity`molecular_function`Catalysis of the hydrolysis of poly(ADP-ribose) at glycosidic (1''-2') linkage of ribose-ribose bond to produce free ADP-ribose. [EC:3.2.1.143];GO:0005975//carbohydrate metabolic process`biological_process`The chemical reactions and pathways involving carbohydrates, any of a group of organic compounds based of the general for…	K07759//PARG`poly(ADP-ribose) glycohydrolase [EC:3.2.1.143]	ko03410//Base excision repair`Genetic Information Processing`Replication and repair	-	NP_001294061.1//Poly(ADP-ribose) glycohydrolase`[Caenorhabditis elegans]	PF05028.17//PARG_cat`Poly (ADP-ribose) glycohydrolase (PARG)	-	tr|X5M907|X5M907_CAEEL//Poly(ADP-ribose) glycohydrolase {ECO:0000256|ARBA:ARBA00012255} EC=3.2.1.143 {ECO:0000256|ARBA:ARBA00012255} OS=Caenorhabditis elegans {ECO:0000313|WormBase:F20C5.1h} PE=1
NM_001307576.3	S4L_S4M_S4H	BC	3.5764533010326	2.44629691395791	1.10206336899033e-09	1.00375931647639e-07	Up	gene-CELE_Y104H12A.1	-	GO:0003700//DNA-binding transcription factor activity`molecular_function`A transcription regulator activity that modulates transcription of gene sets via selective and non-covalent binding to a specific double-stranded genomic DNA sequence (sometimes referred to as a motif) within a cis-regulatory region. Regulatory regions include promoters (proximal and distal) and enhancers. Genes are transcri…	K08544//NR2C2, TR4`testicular receptor 4	-	-	NP_001294505.1//Nuclear Hormone Receptor family`[Caenorhabditis elegans]	PF00105.21//zf-C4`Zinc finger, C4 type (two domains);PF00104.33//Hormone_recep`Ligand-binding domain of nuclear hormone receptor	RXR-like//http://bioinfo.life.hust.edu.cn/AnimalTFDB#!/tf_detail?species=Caenorhabditis_elegans&family=RXR-like	tr|U4PMI0|U4PMI0_CAEEL//Nuclear Hormone Receptor family {ECO:0000313|EMBL:CDH93296.1} OS=Caenorhabditis elegans {ECO:0000313|WormBase:Y104H12A.1d} PE=4
NM_001373467.4	S4L_S4M_S4H	BC	3.56646021181081	2.43644468355097	1.197876658559e-09	1.08619851167476e-07	Up	gene-CELE_C14H10.2	-	-	K05636//LAMB1`laminin, beta 1	ko04512//ECM-receptor interaction`Environmental Information Processing`Signaling molecules and interaction	-	NP_001360624.1//JAKMIP_CC3 domain-containing protein`[Caenorhabditis elegans]	-	-	tr|A0A4V0IJY6|A0A4V0IJY6_CAEEL//JAKMIP_CC3 domain-containing protein {ECO:0000313|EMBL:VTW47446.1} OS=Caenorhabditis elegans {ECO:0000313|EMBL:VTW47446.1} PE=1
NM_170807.9	S4L_S4M_S4H	BC	-2.07356	6.92262489250184	1.41779594742311e-09	1.27995120486968e-07	Down	gene-CELE_Y51F10.7	-	-	-	-	-	NP_740790.1//Uncharacterized protein CELE_Y51F10.7`[Caenorhabditis elegans]	-	-	tr|Q8TA47|Q8TA47_CAEEL//Uncharacterized protein {ECO:0000313|EMBL:CCD73478.1} OS=Caenorhabditis elegans {ECO:0000313|EMBL:CCD73478.1, ECO:0000313|WormBase:Y51F10.7} PE=1
gene-CELE_H39E23.3.t13	S4L_S4M_S4H	BC	8.42536777712302	0.954475491294074	1.44245252042299e-09	1.2964991009223e-07	Up	gene-CELE_H39E23.3	-	GO:0008017//microtubule binding`molecular_function`Binding to a microtubule, a filament composed of tubulin monomers. [GOC:krc]	-	-	-	NP_001024021.1//Uncharacterized protein CELE_H39E23.3`[Caenorhabditis elegans]	-	-	tr|Q564Q6|Q564Q6_CAEEL//Uncharacterized protein {ECO:0000313|EMBL:CAI79216.1} OS=Caenorhabditis elegans {ECO:0000313|EMBL:CAI79216.1, ECO:0000313|WormBase:H39E23.3} PE=4
gene-CELE_Y55F3C.3.t5	S4L_S4M_S4H	BC	8.42937361248446	0.964937663630774	1.59590491621267e-09	1.41579564709724e-07	Up	gene-CELE_Y55F3C.3	-	GO:0071805//potassium ion transmembrane transport`biological_process`A process in which a potassium ion is transported from one side of a membrane to the other. [GOC:mah];GO:0016021//integral component of membrane`cellular_component`The component of a membrane consisting of the gene products and protein complexes having at least some part of their peptide sequence embedded in the hydrophobic regi…	K04886//KCNB2, KV2.2`potassium voltage-gated channel Shab-related subfamily B member 2	-	-	NP_001294325.1//Ion_trans domain-containing protein`[Caenorhabditis elegans]	PF02214.25//BTB_2`BTB/POZ domain;PF00520.34//Ion_trans`Ion transport protein;PF07885.19//Ion_trans_2`Ion channel	MYB//http://bioinfo.life.hust.edu.cn/AnimalTFDB#!/tf_detail?species=Poecilia_formosa&family=MYB	tr|U4PBB7|U4PBB7_CAEEL//Ion_trans domain-containing protein {ECO:0000313|EMBL:CDH93032.1} OS=Caenorhabditis elegans {ECO:0000313|WormBase:Y55F3C.3g} PE=1
gene-CELE_M88.5.t4	S4L_S4M_S4H	BC	8.42356424242359	0.954473853429062	1.59590491621267e-09	1.41579564709724e-07	Up	gene-CELE_M88.5	-	GO:0005737//cytoplasm`cellular_component`The contents of a cell excluding the plasma membrane and nucleus, but including other subcellular structures. [ISBN:0198547684];GO:0007399//nervous system development`biological_process`The process whose specific outcome is the progression of nervous tissue over time, from its formation to its mature state. [GOC:dgh];GO:0005829//cytosol`cellular_component`…	K17391//IGF2BP1`insulin-like growth factor 2 mRNA-binding protein 1	-	KOG2193//IGF-II mRNA-binding protein IMP, contains RRM and KH domains`General function prediction only`[R];KOG2193//IGF-II mRNA-binding protein IMP, contains RRM and KH domains`RNA processing and modification`[A]	NP_001263700.1//IMP Homolog`[Caenorhabditis elegans]	PF00013.32//KH_1`KH domain	TF_others//-	tr|K8FE02|K8FE02_CAEEL//IMP Homolog {ECO:0000313|EMBL:CCO25664.1} OS=Caenorhabditis elegans {ECO:0000313|WormBase:M88.5c} PE=1
gene-CELE_Y50D7A.8.t2	S4L_S4M_S4H	BC	8.41608467814915	0.9479385326568	1.59590491621267e-09	1.41579564709724e-07	Up	gene-CELE_Y50D7A.8	-	-	-	-	-	NP_001370839.1//Uncharacterized protein CELE_Y50D7A.8`[Caenorhabditis elegans]	-	-	tr|Q9N3K5|Q9N3K5_CAEEL//Uncharacterized protein {ECO:0000313|EMBL:CCD73795.2} OS=Caenorhabditis elegans {ECO:0000313|EMBL:CCD73795.2, ECO:0000313|WormBase:Y50D7A.8a} PE=4
NM_001313509.3	S4L_S4M_S4H	BC	8.41836838976128	0.952273168744031	1.76658993398942e-09	1.54054159647852e-07	Up	gene-CELE_T23D8.9	-	GO:0005737//cytoplasm`cellular_component`The contents of a cell excluding the plasma membrane and nucleus, but including other subcellular structures. [ISBN:0198547684];GO:0008406//gonad development`biological_process`The process whose specific outcome is the progression of the gonad over time, from its formation to the mature structure. The gonad is an animal organ that produces gametes; in some…	-	-	-	NP_492639.1//SYmmetrical Sister cell hermaphrodite gonad defect`[Caenorhabditis elegans]	-	-	tr|Q9XVI2|Q9XVI2_CAEEL//SYmmetrical Sister cell hermaphrodite gonad defect {ECO:0000313|EMBL:CAB03402.1} OS=Caenorhabditis elegans {ECO:0000313|WormBase:T23D8.9a} PE=1
NM_001373388.2	S4L_S4M_S4H	BC	8.40511021820194	0.936756885048645	1.76658993398942e-09	1.54054159647852e-07	Up	gene-CELE_F13B9.1	-	GO:0070971//endoplasmic reticulum exit site`cellular_component`An endoplasmic reticulum part at which COPII-coated vesicles are produced. [NIF_Subcellular:sao124393998, PMID:15623529, PMID:16957052];GO:0048208//COPII vesicle coating`biological_process`The addition of COPII proteins and adaptor proteins to ER membranes during the formation of transport vesicles, forming a vesicle coat. [GOC:ascb_2…	K20353//SEC16`COPII coat assembly protein SEC16	-	-	NP_001360732.1//Protein transport protein sec16`[Caenorhabditis elegans]	PF12932.10//Sec16`Vesicle coat trafficking protein Sec16 mid-region;PF12931.10//Sec16_C`Sec23-binding domain of Sec16	-	tr|A0A4V0IKE4|A0A4V0IKE4_CAEEL//Protein transport protein sec16 {ECO:0000256|RuleBase:RU364101} OS=Caenorhabditis elegans {ECO:0000313|WormBase:F13B9.1e} PE=1
NM_001383570.1	S4L_S4M_S4H	BC	8.40198750689654	0.932418448367902	1.76658993398942e-09	1.54054159647852e-07	Up	gene-CELE_ZC8.4	-	-	K16469//CROCC`rootletin	-	-	NP_001371014.1//Lin-5 (Five) Interacting protein`[Caenorhabditis elegans]	PF15035.9//Rootletin`Ciliary rootlet component, centrosome cohesion	-	tr|A0A5E4LWV7|A0A5E4LWV7_CAEEL//Lin-5 (Five) Interacting protein {ECO:0000313|EMBL:VVC12406.1} OS=Caenorhabditis elegans {ECO:0000313|WormBase:ZC8.4f} PE=1
NM_001307086.3	S4L_S4M_S4H	BC	8.40183171501993	0.93228315057869	1.76658993398942e-09	1.54054159647852e-07	Up	gene-CELE_F36H1.2	-	GO:0016021//integral component of membrane`cellular_component`The component of a membrane consisting of the gene products and protein complexes having at least some part of their peptide sequence embedded in the hydrophobic region of the membrane. [GOC:dos, GOC:go_curators];GO:0030165//PDZ domain binding`molecular_function`Binding to a PDZ domain of a protein, a domain found in diverse signaling …	K12460//KIDINS220, ARMS`ankyrin repeat-rich membrane spanning protein	-	-	NP_001294015.1//ANK_REP_REGION domain-containing protein`[Caenorhabditis elegans]	PF12796.10//Ank_2`Ankyrin repeats (3 copies);PF13637.9//Ank_4`Ankyrin repeats (many copies);PF13857.9//Ank_5`Ankyrin repeats (many copies);PF07693.17//KAP_NTPase`KAP family P-loop domain	-	tr|A0A061AEC1|A0A061AEC1_CAEEL//ANK_REP_REGION domain-containing protein {ECO:0000313|EMBL:CDR32809.1} OS=Caenorhabditis elegans {ECO:0000313|WormBase:F36H1.2f} PE=1
NM_171476.6	S4L_S4M_S4H	BC	8.3990926870949	0.9346751031903	1.95654584087e-09	1.69179299227633e-07	Up	gene-CELE_F44C4.4	-	GO:0040027//negative regulation of vulval development`biological_process`Any process that stops, prevents, or reduces the frequency, rate or extent of development of the vulva. Vulval development is the process whose specific outcome is the progression of the egg-laying organ of female and hermaphrodite nematodes over time, from its formation to the mature structure. In nematodes, the vulva is fo…	K24637//ZBED1`zinc finger BED domain-containing protein 1 (E3 SUMO-protein ligase ZBED1) [EC:2.3.2.-]	-	-	NP_741558.2//Dimer_Tnp_hAT domain-containing protein`[Caenorhabditis elegans]	-	-	tr|Q4PIU4|Q4PIU4_CAEEL//Dimer_Tnp_hAT domain-containing protein {ECO:0000313|EMBL:CCD71206.1} OS=Caenorhabditis elegans {ECO:0000313|WormBase:F44C4.4b} PE=1
NM_001380147.1	S4L_S4M_S4H	BC	8.39854003160518	0.931016365287511	1.95654584087e-09	1.69179299227633e-07	Up	gene-CELE_Y37E11C.1	-	GO:0030334//regulation of cell migration`biological_process`Any process that modulates the frequency, rate or extent of cell migration. [GOC:go_curators];GO:0061643//chemorepulsion of axon`biological_process`The process in which a neuron growth cone is directed to a specific target site in response to a repulsive chemical cue. [GOC:dph, GOC:krc];GO:0030951//establishment or maintenance of microtu…	K01464//DPYS, dht, hydA`dihydropyrimidinase [EC:3.5.2.2]	ko00240//Pyrimidine metabolism`Metabolism`Nucleotide metabolism;ko00410//beta-Alanine metabolism`Metabolism`Metabolism of other amino acids;ko00770//Pantothenate and CoA biosynthesis`Metabolism`Metabolism of cofactors and vitamins;ko00983//Drug metabolism - other enzymes`Metabolism`Xenobiotics biodegradation and metabolism;ko01100//Metabolic pathways`Metabolism`Global and overview maps	KOG2584//Dihydroorotase and related enzymes`Nucleotide transport and metabolism`[F]	NP_001368216.1//Protein unc-33`[Caenorhabditis elegans]	-	-	sp|Q01630|UNC33_CAEEL//Protein unc-33 Inactive dihydropyrimidinase unc-33 {ECO:0000305} Uncoordinated protein 33 OS=Caenorhabditis elegans ORFNames=Y37E11C.1 {ECO:0000312|WormBase:Y37E11C.1a} PE=1
gene-CELE_F14B8.5.t1	S4L_S4M_S4H	BC	8.38303040518091	0.916677444984437	2.16806431015325e-09	1.85900175347157e-07	Up	gene-CELE_F14B8.5	-	GO:0016021//integral component of membrane`cellular_component`The component of a membrane consisting of the gene products and protein complexes having at least some part of their peptide sequence embedded in the hydrophobic region of the membrane. [GOC:dos, GOC:go_curators]	K06786//JAM4, JCAM`junctional adhesion molecule 4	-	-	NP_509171.3//Uncharacterized protein CELE_F14B8.5`[Caenorhabditis elegans]	-	-	tr|H2KYT4|H2KYT4_CAEEL//Uncharacterized protein {ECO:0000313|EMBL:CCD64776.1} OS=Caenorhabditis elegans {ECO:0000313|EMBL:CCD64776.1, ECO:0000313|WormBase:F14B8.5b} PE=1
NM_001348619.3	S4L_S4M_S4H	BC	8.37750197629302	0.90939514820028	2.16806431015325e-09	1.85900175347157e-07	Up	gene-CELE_K07A1.9	-	GO:0005737//cytoplasm`cellular_component`The contents of a cell excluding the plasma membrane and nucleus, but including other subcellular structures. [ISBN:0198547684];GO:0004057//arginyltransferase activity`molecular_function`Catalysis of the reaction: L-arginyl-tRNA + protein = tRNA + L-arginyl-protein. [EC:2.3.2.8];GO:0016598//protein arginylation`biological_process`The conjugation of arginin…	K00685//ATE1`arginyl-tRNA---protein transferase [EC:2.3.2.8]	-	-	NP_001335529.1//Arginyl-tRNA--protein transferase 1`[Caenorhabditis elegans]	PF04376.16//ATE_N`Arginine-tRNA-protein transferase, N terminus;PF04377.18//ATE_C`Arginine-tRNA-protein transferase, C terminus	-	tr|A0A1N7SYQ3|A0A1N7SYQ3_CAEEL//Arginyl-tRNA--protein transferase 1 {ECO:0000256|PIRNR:PIRNR037207} Short=Arginyltransferase 1 {ECO:0000256|PIRNR:PIRNR037207} Short=R-transferase 1 {ECO:0000256|PIRNR:PIRNR037207} EC=2.3.2.8 {ECO:0000256|PIRNR:PIRNR037207} Arginine-tRNA--protein transferase 1 {ECO:0000256|PIRNR:PIRNR037207} OS=Caenorhabditis elegans {ECO:0000313|WormBase:K07A1.9f} PE=1
NM_001028187.5	S4L_S4M_S4H	BC	3.62181723561537	2.17858409655733	2.76190216294487e-09	2.35831920938456e-07	Up	gene-CELE_T04C4.1	-	GO:0005737//cytoplasm`cellular_component`The contents of a cell excluding the plasma membrane and nucleus, but including other subcellular structures. [ISBN:0198547684];GO:0042030//ATPase inhibitor activity`molecular_function`Binds to and stops, prevents or reduces an ATP hydrolysis activity. [GOC:jl];GO:0051087//chaperone binding`molecular_function`Binding to a chaperone protein, a class of prot…	K20401//FNIP2`folliculin-interacting protein 2	ko04150//mTOR signaling pathway`Environmental Information Processing`Signal transduction	-	NP_001023358.2//FolliculiN Interacting Protein`[Caenorhabditis elegans]	PF14637.9//FNIP_M`Folliculin-interacting protein middle domain;PF14638.9//FNIP_C`Folliculin-interacting protein C-terminus	-	tr|H2L0I9|H2L0I9_CAEEL//FolliculiN Interacting Protein {ECO:0000313|EMBL:CCD73158.1} OS=Caenorhabditis elegans {ECO:0000313|WormBase:T04C4.1b} PE=1
NM_076614.2	S4L_S4M_S4H	BC	-2.10664	3.79184213532582	2.83742328804932e-09	2.41275167809106e-07	Down	gene-CELE_C45B2.3	-	-	-	-	-	NP_509015.1//Uncharacterized protein CELE_C45B2.3`[Caenorhabditis elegans]	-	-	tr|Q95YC8|Q95YC8_CAEEL//Uncharacterized protein {ECO:0000313|EMBL:CCD63811.1} OS=Caenorhabditis elegans {ECO:0000313|EMBL:CCD63811.1} PE=1
NM_001268351.3	S4L_S4M_S4H	BC	3.95096823959091	1.84360951711431	2.91554832774608e-09	2.46893933390498e-07	Up	gene-CELE_H16O14.1	-	GO:0006884//cell volume homeostasis`biological_process`Any process involved in maintaining the steady state of a cell's volume. The cell's volume refers to the three-dimensional space occupied by a cell. [GOC:dph, GOC:go_curators, GOC:tb];GO:1902476//chloride transmembrane transport`biological_process`The process in which chloride is transported across a membrane. [GOC:TermGenie, GOC:vw];GO:00160…	K14427//SLC12A4_6, KCC1_3`solute carrier family 12 (potassium/chloride transporter), member 4/6	-	KOG2082//K+/Cl- cotransporter KCC1 and related transporters`Inorganic ion transport and metabolism`[P]	NP_001255280.1//K+/Cl-Cotransporter`[Caenorhabditis elegans]	PF00324.24//AA_permease`Amino acid permease;PF13520.9//AA_permease_2`Amino acid permease;PF03522.18//SLC12`Solute carrier family 12	-	tr|H2KZC2|H2KZC2_CAEEL//K+/Cl-Cotransporter {ECO:0000313|EMBL:CCD67532.1} OS=Caenorhabditis elegans {ECO:0000313|WormBase:H16O14.1c} PE=1
NM_076960.6	S4L_S4M_S4H	BC	8.34872976948401	0.888444270888162	3.28644914944384e-09	2.76021321391609e-07	Up	gene-CELE_K07E3.4	-	GO:0004329//formate-tetrahydrofolate ligase activity`molecular_function`Catalysis of the reaction: ATP + formate + tetrahydrofolate = ADP + phosphate + 10-formyltetrahydrofolate. [EC:6.3.4.3];GO:0035999//tetrahydrofolate interconversion`biological_process`The chemical reactions and pathways by which one-carbon (C1) units are transferred between tetrahydrofolate molecules, to synthesise other tetr…	K00288//MTHFD`methylenetetrahydrofolate dehydrogenase (NADP+) / methenyltetrahydrofolate cyclohydrolase / formyltetrahydrofolate synthetase [EC:1.5.1.5 3.5.4.9 6.3.4.3]	ko00670//One carbon pool by folate`Metabolism`Metabolism of cofactors and vitamins;ko01100//Metabolic pathways`Metabolism`Global and overview maps;ko01240//Biosynthesis of cofactors`Metabolism`Global and overview maps	KOG4230//C1-tetrahydrofolate synthase`Coenzyme transport and metabolism`[H]	NP_509360.1//Formyltetrahydrofolate synthetase`[Caenorhabditis elegans]	PF01268.22//FTHFS`Formate--tetrahydrofolate ligase	-	tr|Q21284|Q21284_CAEEL//Formate--tetrahydrofolate ligase {ECO:0000256|ARBA:ARBA00012295} EC=6.3.4.3 {ECO:0000256|ARBA:ARBA00012295} OS=Caenorhabditis elegans ECO:0000313|WormBase:K07E3.4b} PE=1
NM_001276878.3	S4L_S4M_S4H	BC	8.32949508578305	0.86416287796733	3.28644914944384e-09	2.76021321391609e-07	Up	gene-CELE_Y45F10A.6	-	GO:0090630//activation of GTPase activity`biological_process`Any process that initiates the activity of an inactive GTPase through the replacement of GDP by GTP. [GOC:dph, GOC:mah, GOC:tb];GO:0006886//intracellular protein transport`biological_process`The directed movement of proteins in a cell, including the movement of proteins between specific compartments or structures within a cell, such as …	K19951//TBC1D8_9`TBC1 domain family member 8/9	-	-	NP_001263807.1//Rab-GAP TBC domain-containing protein`[Caenorhabditis elegans]	PF02893.23//GRAM`GRAM domain;PF00566.21//RabGAP-TBC`Rab-GTPase-TBC domain	-	tr|K8ESB8|K8ESB8_CAEEL//Rab-GAP TBC domain-containing protein {ECO:0000313|EMBL:CCO25632.1} OS=Caenorhabditis elegans {ECO:0000313|WormBase:Y45F10A.6e} PE=1
gene-CELE_Y40C5A.4.t5	S4L_S4M_S4H	BC	8.32476303159716	0.860909246695682	3.65161016604872e-09	3.04196939564376e-07	Up	gene-CELE_Y40C5A.4	-	GO:0016021//integral component of membrane`cellular_component`The component of a membrane consisting of the gene products and protein complexes having at least some part of their peptide sequence embedded in the hydrophobic region of the membrane. [GOC:dos, GOC:go_curators];GO:0006629//lipid metabolic process`biological_process`The chemical reactions and pathways involving lipids, compounds solub…	K19179//GDE1`glycerophosphoinositol glycerophosphodiesterase [EC:3.1.4.44]	-	KOG2258//Glycerophosphoryl diester phosphodiesterase`Energy production and conversion`[C]	NP_501176.1//GP-PDE domain-containing protein`[Caenorhabditis elegans]	PF03009.20//GDPD`Glycerophosphoryl diester phosphodiesterase family	-	tr|Q9UAW8|Q9UAW8_CAEEL//GP-PDE domain-containing protein {ECO:0000313|EMBL:CCD67577.1} OS=Caenorhabditis elegans {ECO:0000313|EMBL:CCD67577.1, ECO:0000313|WormBase:T12B3.3} PE=1
NM_001027744.5	S4L_S4M_S4H	BC	8.32468598440139	0.861703148071979	3.65161016604872e-09	3.04196939564376e-07	Up	gene-CELE_Y55B1AR.2	-	-	-	-	-	NP_001022915.3//Uncharacterized protein CELE_Y55B1AR.2`[Caenorhabditis elegans]	-	-	tr|Q7YZG7|Q7YZG7_CAEEL//Uncharacterized protein {ECO:0000313|EMBL:CCD73856.2} OS=Caenorhabditis elegans {ECO:0000313|EMBL:CCD73856.2, ECO:0000313|WormBase:Y55B1AR.2b} PE=1
NM_067617.6	S4L_S4M_S4H	BC	2.95792310853967	3.49911951001237	3.94108934614373e-09	3.26982769111431e-07	Up	gene-CELE_Y55F3AL.1	-	GO:0001726//ruffle`cellular_component`Projection at the leading edge of a crawling cell; the protrusions are supported by a microfilament meshwork. [ISBN:0124325653];GO:0030334//regulation of cell migration`biological_process`Any process that modulates the frequency, rate or extent of cell migration. [GOC:go_curators];GO:0002116//semaphorin receptor complex`cellular_component`A stable binary comp…	K06820//PLXNA`plexin A	-	-	NP_500018.3//Sema domain-containing protein`[Caenorhabditis elegans]	PF01403.22//Sema`Sema domain;PF01437.28//PSI`Plexin repeat;PF17960.4//TIG_plexin`TIG domain;PF18020.4//TIG_2`TIG domain found in plexin;PF01833.27//TIG`IPT/TIG domain;PF08337.15//Plexin_cytopl`Plexin cytoplasmic RasGAP domain;PF20170.1//Plexin_RBD`Plexin cytoplasmic RhoGTPase-binding domain	-	tr|Q3V5K0|Q3V5K0_CAEEL//Sema domain-containing protein {ECO:0000313|EMBL:CCD72079.1} OS=Caenorhabditis elegans {ECO:0000313|WormBase:Y55F3AL.1a} PE=1
NM_001270261.4	S4L_S4M_S4H	BC	8.31407717801778	0.854196544389757	4.05961130192008e-09	3.35458122621969e-07	Up	gene-CELE_C23H4.6	-	GO:0000724//double-strand break repair via homologous recombination`biological_process`The error-free repair of a double-strand break in DNA in which the broken DNA molecule is repaired using homologous sequences. A strand in the broken DNA searches for a homologous region in an intact chromosome to serve as the template for DNA synthesis. The restoration of two intact DNA molecules results in th…	K22804//SMC6`structural maintenance of chromosomes protein 6	-	-	NP_001257189.1//AAA_23 domain-containing protein`[Caenorhabditis elegans]	PF02463.22//SMC_N`RecF/RecN/SMC N terminal domain	-	tr|B6VQ85|B6VQ85_CAEEL//Structural maintenance of chromosomes protein 6 {ECO:0000313|EMBL:CAR97808.1} OS=Caenorhabditis elegans {ECO:0000313|EMBL:CAR97808.1} PE=1
NM_001026325.2	S4L_S4M_S4H	BC	8.31184638731396	0.85054798188036	4.5157474032594e-09	3.7016484613998e-07	Up	gene-CELE_F55C7.7	-	GO:0035022//positive regulation of Rac protein signal transduction`biological_process`Any process that activates or increases the frequency, rate or extent of Rac protein signal transduction. [GOC:bf];GO:0038007//netrin-activated signaling pathway`biological_process`A series of molecular events initiated by the binding of a netrin protein to a receptor on the surface of the target cell, and endin…	K08810//TRIO`triple functional domain protein [EC:2.7.11.1]	-	KOG4240//Multidomain protein, contains SPEC repeats, PH, SH3, and separate rac-specific and rho-specific guanine nucleotide exchange factor domains`Signal transduction mechanisms`[T]	NP_001021496.1//Uncharacterized protein CELE_F55C7.7`[Caenorhabditis elegans]	PF00621.23//RhoGEF`RhoGEF domain;PF07679.19//I-set`Immunoglobulin I-set domain	-	tr|O61528|O61528_CAEEL//Guanine nucleotide exchange factor UNC-73A {ECO:0000313|EMBL:AAC12931.1} OS=Caenorhabditis elegans {ECO:0000313|WormBase:F55C7.7a} PE=1
gene-CELE_F10D2.11.t1	S4L_S4M_S4H	BC	8.30414	0.841251657269098	4.5157474032594e-09	3.7016484613998e-07	Up	gene-CELE_F10D2.11	-	GO:0016021//integral component of membrane`cellular_component`The component of a membrane consisting of the gene products and protein complexes having at least some part of their peptide sequence embedded in the hydrophobic region of the membrane. [GOC:dos, GOC:go_curators];GO:0043231//intracellular membrane-bounded organelle`cellular_component`Organized structure of distinctive morphology and fu…	K00699//UGT`glucuronosyltransferase [EC:2.4.1.17]	ko00040//Pentose and glucuronate interconversions`Metabolism`Carbohydrate metabolism;ko00053//Ascorbate and aldarate metabolism`Metabolism`Carbohydrate metabolism;ko00830//Retinol metabolism`Metabolism`Metabolism of cofactors and vitamins;ko00860//Porphyrin metabolism`Metabolism`Metabolism of cofactors and vitamins;ko00980//Metabolism of xenobiotics by cytochrome P450`Metabolism`Xenobiotics biode…	KOG1192//UDP-glucuronosyl and UDP-glucosyl transferase`Carbohydrate transport and metabolism`[G];KOG1192//UDP-glucuronosyl and UDP-glucosyl transferase`Energy production and conversion`[C]	NP_504818.2//Glucuronosyltransferase`[Caenorhabditis elegans]	PF00201.21//UDPGT`UDP-glucoronosyl and UDP-glucosyl transferase;PF04101.19//Glyco_tran_28_C`Glycosyltransferase family 28 C-terminal domain	-	tr|O16922|O16922_CAEEL//Glucuronosyltransferase {ECO:0000256|ARBA:ARBA00012544} EC=2.4.1.17 {ECO:0000256|ARBA:ARBA00012544} OS=Caenorhabditis elegans {ECO:0000313|WormBase:F10D2.11} PE=1
NM_001381028.1	S4L_S4M_S4H	BC	8.27850848507352	0.816324282788931	5.02600134713053e-09	4.10349982496996e-07	Up	gene-CELE_C54D2.5	-	GO:0045760//positive regulation of action potential`biological_process`Any process that activates or increases the frequency, rate or extent of action potential creation, propagation or termination. This typically occurs via modulation of the activity or expression of voltage-gated ion channels. [GOC:go_curators];GO:0043051//regulation of pharyngeal pumping`biological_process`Any process that mod…	K04854//CACNA1G, CAV3.1`voltage-dependent calcium channel T type alpha-1G	ko04010//MAPK signaling pathway`Environmental Information Processing`Signal transduction;ko04020//Calcium signaling pathway`Environmental Information Processing`Signal transduction	-	NP_001367692.1//Voltage-dependent T-type calcium channel subunit alpha`[Caenorhabditis elegans]	PF00520.34//Ion_trans`Ion transport protein;PF08016.15//PKD_channel`Polycystin cation channel	bHLH//http://bioinfo.life.hust.edu.cn/AnimalTFDB#!/tf_detail?species=Mesocricetus_auratus&family=bHLH	tr|Q7YZR6|Q7YZR6_CAEEL//Voltage-dependent T-type calcium channel subunit alpha {ECO:0000256|RuleBase:RU003808} OS=Caenorhabditis elegans {ECO:0000313|EMBL:CCD68020.1} PE=2
NM_001129082.4	S4L_S4M_S4H	BC	3.0373452545282	3.10518692069661	5.26993489245884e-09	4.28558633933171e-07	Up	gene-CELE_Y71G12A.2	-	GO:1990071//TRAPPII protein complex`cellular_component`A complex that mediates intra-Golgi traffic, Golgi exit, endosome-to-Golgi traffic, and the trafficking of autophagy proteins from Golgi to the phagophore assembly site. Binds to a component of the COPI coat. In yeast it includes the following subunits: Bet3 (as homodimer), Bet5, Tca17, Trs20, Trs23, Trs31, Trs33, Trs65, Trs120, Trs130. The w…	K20307//TRAPPC10, TRS130`trafficking protein particle complex subunit 10	-	KOG1931//Putative transmembrane protein`General function prediction only`[R]	NP_001122554.2//TRansport Protein Particle`[Caenorhabditis elegans]	-	-	tr|B1V899|B1V899_CAEEL//TRansport Protein Particle {ECO:0000313|EMBL:CCD72998.2} OS=Caenorhabditis elegans {ECO:0000313|WormBase:Y71G12A.2b} PE=1
NM_074662.5	S4L_S4M_S4H	BC	-2.10376	3.25203401526215	5.59370228558233e-09	4.49812338211278e-07	Down	gene-CELE_F44G3.10	-	GO:0016021//integral component of membrane`cellular_component`The component of a membrane consisting of the gene products and protein complexes having at least some part of their peptide sequence embedded in the hydrophobic region of the membrane. [GOC:dos, GOC:go_curators];GO:0045087//innate immune response`biological_process`Innate immune responses are defense responses mediated by germline enc…	-	-	-	NP_507063.1//Uncharacterized protein CELE_F44G3.10`[Caenorhabditis elegans]	PF06653.14//Claudin_3`Tight junction protein, Claudin-like	-	tr|O45515|O45515_CAEEL//Uncharacterized protein {ECO:0000313|EMBL:CAB05514.1} OS=Caenorhabditis elegans {ECO:0000313|EMBL:CAB05514.1, ECO:0000313|WormBase:F44G3.10} PE=4
NM_076209.7	S4L_S4M_S4H	BC	8.28796286451029	0.829839345191496	5.59713786384989e-09	4.49812338211278e-07	Up	gene-CELE_F56B6.2	-	GO:0005096//GTPase activator activity`molecular_function`Binds to and increases the activity of a GTPase, an enzyme that catalyzes the hydrolysis of GTP. [GOC:mah];GO:0005938//cell cortex`cellular_component`The region of a cell that lies just beneath the plasma membrane and often, but not always, contains a network of actin filaments and associated proteins. [GOC:mah, ISBN:0815316194];GO:0009968/…	K07524//RGS3`regulator of G-protein signalling 3	-	KOG3589//G protein signaling regulators`Signal transduction mechanisms`[T]	NP_508610.3//Regulator of G-protein signaling rgs-7`[Caenorhabditis elegans]	PF00168.33//C2`C2 domain;PF00615.22//RGS`Regulator of G protein signaling domain	-	sp|Q8WQC0|RGS7_CAEEL//Regulator of G-protein signaling rgs-7 Protein C2-RGS Regulator of G-protein signaling c2 OS=Caenorhabditis elegans Name=rgs-7 ORFNames=F56B6.2 PE=1
gene-CELE_H39E23.3.t8	S4L_S4M_S4H	BC	8.28713581224168	0.829121867674942	5.59713786384989e-09	4.49812338211278e-07	Up	gene-CELE_H39E23.3	-	GO:0008017//microtubule binding`molecular_function`Binding to a microtubule, a filament composed of tubulin monomers. [GOC:krc]	-	-	-	NP_001024021.1//Uncharacterized protein CELE_H39E23.3`[Caenorhabditis elegans]	-	-	tr|Q564Q6|Q564Q6_CAEEL//Uncharacterized protein {ECO:0000313|EMBL:CAI79216.1} OS=Caenorhabditis elegans {ECO:0000313|EMBL:CAI79216.1, ECO:0000313|WormBase:H39E23.3} PE=4
NM_001025827.6	S4L_S4M_S4H	BC	2.83024645943588	3.86363554286249	6.16876835955884e-09	4.93814726532966e-07	Up	gene-CELE_C12C8.3	-	GO:0110037//regulation of nematode male tail tip morphogenesis`biological_process`Any process that modulates the frequency, rate or extent of nematode male tail tip morphogenesis, the process in which the anatomical structure of the adult male tail tip is generated and organized. [GOC:rz, PMID:28068334];GO:1990124//messenger ribonucleoprotein complex`cellular_component`A ribonucleoprotein complex…	K12035//TRIM71`tripartite motif-containing protein 71 [EC:2.3.2.27]	ko04361//Axon regeneration`Organismal Systems`Development and regeneration	KOG2177//Predicted E3 ubiquitin ligase`Posttranslational modification, protein turnover, chaperones`[O]	NP_001020998.1//Protein lin-41`[Caenorhabditis elegans]	PF00630.22//Filamin`Filamin/ABP280 repeat;PF01436.24//NHL`NHL repeat	-	sp|Q9U489|LIN41_CAEEL//Protein lin-41 Abnormal cell lineage protein 41 OS=Caenorhabditis elegans ORFNames=C12C8.3 {ECO:0000312|WormBase:C12C8.3a} PE=1
gene-CELE_C38D9.2.t1	S4L_S4M_S4H	BC	8.27318337599737	0.816169990931643	6.2368107625756e-09	4.95391329292487e-07	Up	gene-CELE_C38D9.2	-	-	-	-	-	NP_001370016.1//Uncharacterized protein CELE_C38D9.2`[Caenorhabditis elegans]	-	-	tr|Q9XVC4|Q9XVC4_CAEEL//Uncharacterized protein {ECO:0000313|EMBL:CAB03948.2} OS=Caenorhabditis elegans {ECO:0000313|EMBL:CAB03948.2} PE=1
NM_060506.5	S4L_S4M_S4H	BC	8.25315853567302	0.792516946241814	6.2368107625756e-09	4.95391329292487e-07	Up	gene-CELE_H25P06.2	-	GO:0006468//protein phosphorylation`biological_process`The process of introducing a phosphate group on to a protein. [GOC:hb];GO:0005634//nucleus`cellular_component`A membrane-bounded organelle of eukaryotic cells in which chromosomes are housed and replicated. In most cells, the nucleus contains all of the cell's chromosomes except the organellar chromosomes, and is the site of RNA synthesis and…	K02211//CDK9`cyclin-dependent kinase 9 [EC:2.7.11.22 2.7.11.23]	ko03250//Viral life cycle - HIV-1`Genetic Information Processing`Information processing in viruses	KOG0669//Cyclin T-dependent kinase CDK9`Cell cycle control, cell division, chromosome partitioning`[D]	NP_492907.2//putative cyclin-dependent kinase 9`[Caenorhabditis elegans]	PF00069.28//Pkinase`Protein kinase domain;PF07714.20//PK_Tyr_Ser-Thr`Protein tyrosine and serine/threonine kinase	-	sp|Q9TVL3|CDK9_CAEEL//Probable cyclin-dependent kinase 9 EC=2.7.11.22 EC=2.7.11.23 Cell division protein kinase 9 OS=Caenorhabditis elegans Name=cdk-9 ORFNames=H25P06.2 PE=3
gene-CELE_M01E5.3.t1	S4L_S4M_S4H	BC	2.76547786238718	4.41364171636423	6.51723945686806e-09	5.15667135867171e-07	Up	gene-CELE_M01E5.3	-	-	-	-	-	NP_001122497.1//Uncharacterized protein CELE_M01E5.3`[Caenorhabditis elegans]	-	-	tr|A5JYZ2|A5JYZ2_CAEEL//Uncharacterized protein {ECO:0000313|EMBL:CAN86626.1} OS=Caenorhabditis elegans {ECO:0000313|EMBL:CAN86626.1, ECO:0000313|WormBase:M01E5.3c} PE=1
NM_001306870.4	S4L_S4M_S4H	BC	8.23912	0.779436306085456	6.95368556287164e-09	5.45984207815818e-07	Up	gene-CELE_C46G7.4	-	-	-	-	-	NP_001293806.1//ZM domain-containing protein`[Caenorhabditis elegans]	-	-	tr|V6CLQ4|V6CLQ4_CAEEL//ZM domain-containing protein {ECO:0000313|EMBL:CDK13539.1} OS=Caenorhabditis elegans {ECO:0000313|EMBL:CDK13539.1} PE=1
NM_001047543.4	S4L_S4M_S4H	BC	8.23893045612381	0.779268574667635	6.95368556287164e-09	5.45984207815818e-07	Up	gene-CELE_Y105C5B.21	-	GO:0005737//cytoplasm`cellular_component`The contents of a cell excluding the plasma membrane and nucleus, but including other subcellular structures. [ISBN:0198547684];GO:0016342//catenin complex`cellular_component`Complex of peripheral cytoplasmic proteins (alpha-, beta- and gamma-catenin) that interact with the cytoplasmic region of uvomorulin/E-cadherin to connect it to the actin cytoskeleton…	K23491//CTNND2`catenin delta-2	ko04310//Wnt signaling pathway`Environmental Information Processing`Signal transduction	KOG1048//Neural adherens junction protein Plakophilin and related Armadillo repeat proteins`Extracellular structures`[W];KOG1048//Neural adherens junction protein Plakophilin and related Armadillo repeat proteins`Signal transduction mechanisms`[T]	NP_001041008.1//Juxtamembrane domain-associated catenin`[Caenorhabditis elegans]	PF00041.24//fn3`Fibronectin type III domain;PF00514.26//Arm`Armadillo/beta-catenin-like repeat	-	sp|Q9U308|JAC1_CAEEL//Juxtamembrane domain-associated catenin p120 catenin homolog OS=Caenorhabditis elegans Name=jac-1 ORFNames=Y105C5B.21 PE=1
NM_001269559.3	S4L_S4M_S4H	BC	8.2548599678897	0.800325379309818	7.75757984759668e-09	6.06778945865644e-07	Up	gene-CELE_F32F2.1	-	GO:0035556//intracellular signal transduction`biological_process`The process in which a signal is passed on to downstream components within the cell, which become activated themselves to further propagate the signal and finally trigger a change in the function or state of the cell. [GOC:bf, GOC:jl, GOC:signaling, ISBN:3527303782];GO:0055120//striated muscle dense body`cellular_component`A vinculi…	K23859//PLEKHG1_2_3`pleckstrin homology domain-containing family G member 1/2/3	-	-	NP_001256488.1//PH domain-containing protein`[Caenorhabditis elegans]	PF00621.23//RhoGEF`RhoGEF domain	-	tr|B6GUP8|B6GUP8_CAEEL//PH domain-containing protein {ECO:0000313|EMBL:CAR97825.1} OS=Caenorhabditis elegans {ECO:0000313|WormBase:F32F2.1c} PE=1
NM_001313367.3	S4L_S4M_S4H	BC	-2.08129	3.35559777796868	7.98774822566659e-09	6.22406556610591e-07	Down	gene-CELE_ZK6.10	-	-	-	-	-	NP_001300296.1//Downstream Of DAF-16 (regulated by DAF-16)`[Caenorhabditis elegans]	PF03409.18//Glycoprotein`Transmembrane glycoprotein	-	tr|A0A0K3AVF2|A0A0K3AVF2_CAEEL//Downstream Of DAF-16 (Regulated by DAF-16) {ECO:0000313|EMBL:CTQ86995.1} OS=Caenorhabditis elegans {ECO:0000313|WormBase:ZK6.10b} PE=1
gene-CELE_F53A2.8.t1	S4L_S4M_S4H	BC	4.02152199980827	1.60926276373262	8.32588027853864e-09	6.46296456621562e-07	Up	gene-CELE_F53A2.8	-	GO:0005737//cytoplasm`cellular_component`The contents of a cell excluding the plasma membrane and nucleus, but including other subcellular structures. [ISBN:0198547684];GO:0030334//regulation of cell migration`biological_process`Any process that modulates the frequency, rate or extent of cell migration. [GOC:go_curators];GO:0006897//endocytosis`biological_process`A vesicle-mediated transport proc…	K18083//MTMR6_7_8`myotubularin-related protein 6/7/8 [EC:3.1.3.64 3.1.3.95]	ko00562//Inositol phosphate metabolism`Metabolism`Carbohydrate metabolism;ko01100//Metabolic pathways`Metabolism`Global and overview maps;ko04070//Phosphatidylinositol signaling system`Environmental Information Processing`Signal transduction	-	NP_871680.1//Phosphatidylinositol-3-phosphate phosphatase`[Caenorhabditis elegans]	PF06602.17//Myotub-related`Myotubularin-like phosphatase domain;PF01363.24//FYVE`FYVE zinc finger	-	tr|G5EBF2|G5EBF2_CAEEL//Phosphatidylinositol-3-phosphate phosphatase {ECO:0000256|ARBA:ARBA00020457} EC=3.1.3.64 {ECO:0000256|ARBA:ARBA00013038} OS=Caenorhabditis elegans {ECO:0000313|WormBase:F53A2.8b} PE=1
NM_001268745.3	S4L_S4M_S4H	BC	3.16785029308976	2.62523733223497	8.42561458307829e-09	6.51570262834051e-07	Up	gene-CELE_F07C6.4	-	GO:0005737//cytoplasm`cellular_component`The contents of a cell excluding the plasma membrane and nucleus, but including other subcellular structures. [ISBN:0198547684];GO:0005856//cytoskeleton`cellular_component`Any of the various filamentous elements that form the internal framework of cells, and typically remain after treatment of the cells with mild detergent to remove membrane constituents a…	K23970//FRMD4`FERM domain-containing protein 4	-	KOG3529//Radixin, moesin and related proteins of the ERM family`General function prediction only`[R]	NP_001255674.1//FERM domain-containing protein`[Caenorhabditis elegans]	PF00373.21//FERM_M`FERM central domain;PF09380.13//FERM_C`FERM C-terminal PH-like domain;PF11819.11//CUPID`Cytohesin Ubiquitin Protein Inducing Domain	-	tr|G5ECW4|G5ECW4_CAEEL//FERM domain-containing protein {ECO:0000313|EMBL:CCA65545.1} OS=Caenorhabditis elegans {ECO:0000313|EMBL:CCA65545.1, ECO:0000313|WormBase:F07C6.4d} PE=4
NM_001380531.1	S4L_S4M_S4H	BC	8.23033963570574	0.774633298950907	8.6596240159219e-09	6.64650468008568e-07	Up	gene-CELE_F52B11.1	-	GO:0046872//metal ion binding`molecular_function`Binding to a metal ion. [GOC:ai];GO:0048188//Set1C/COMPASS complex`cellular_component`A conserved protein complex that catalyzes methylation of histone H3. In Saccharomyces the complex contains Shg1p, Sdc1p, Swd1p, Swd2p, Swd3p, Spp1p, Bre2p, and the trithorax-related Set1p; in mammals it contains the catalytic subunit (SETD1A or SETD1B), WDR5, WDR…	K14960//CXXC1, SPP1, CPS40`COMPASS component SPP1	-	KOG1632//Uncharacterized PHD Zn-finger protein`General function prediction only`[R]	NP_001367272.1//CXXC-type zinc finger protein 1`[Caenorhabditis elegans]	PF12269.11//CpG_bind_C`CpG binding protein C-terminal domain	-	sp|Q9XUE7|CFP1_CAEEL//CXXC-type zinc finger protein 1 {ECO:0000250|UniProtKB:Q9P0U4, ECO:0000303|PubMed:24653213} OS=Caenorhabditis elegans ORFNames=F52B11.1 {ECO:0000312|WormBase:F52B11.1a} PE=1
NM_001306435.3	S4L_S4M_S4H	BC	8.22577566440797	0.76976577999045	8.6596240159219e-09	6.64650468008568e-07	Up	gene-CELE_Y39G10AR.21	-	GO:0009383//rRNA (cytosine-C5-)-methyltransferase activity`molecular_function`Catalysis of the transfer of a methyl group from S-adenosyl-L-methionine to cytosine to form 5-methylcytosine in small subunit ribosomal RNA. [GOC:imk, PMID:10026269, PMID:18786544];GO:0016428//tRNA (cytosine-5-)-methyltransferase activity`molecular_function`Catalysis of the reaction: S-adenosyl-L-methionine + tRNA = S-…	K21970//NSUN4`5-methylcytosine rRNA methyltransferase NSUN4 [EC:2.1.1.-]	-	KOG2198//tRNA cytosine-5-methylases and related enzymes of the NOL1/NOP2/sun superfamily`Translation, ribosomal structure and biogenesis`[J]	NP_001293364.1//5-methylcytosine rRNA methyltransferase nsun-4`[Caenorhabditis elegans]	PF01189.20//Methyltr_RsmB-F`16S rRNA methyltransferase RsmB/F	-	sp|Q95XR2|NSUN4_CAEEL//5-methylcytosine rRNA methyltransferase nsun-4 {ECO:0000305} EC=2.1.1.- {ECO:0000255|PROSITE-ProRule:PRU01023, ECO:0000269|PubMed:33283887} 5-methylcytosine tRNA methyltransferase nsun-4 {ECO:0000305} EC=2.1.1.- {ECO:0000255|PROSITE-ProRule:PRU01023, ECO:0000269|PubMed:33283887} NOL1/NOP2/Sun domain family member 4 {ECO:0000312|WormBase:Y39G10AR.21a} RNA cytosine C(5)-methy…
NM_001381107.1	S4L_S4M_S4H	BC	2.65766304109629	5.08144201963983	9.5067204502847e-09	7.24650676890497e-07	Up	gene-CELE_F29G6.3	-	-	-	-	-	NP_001024614.1//Uncharacterized protein CELE_F29G6.3`[Caenorhabditis elegans]	-	-	tr|E3W743|E3W743_CAEEL//Uncharacterized protein {ECO:0000313|EMBL:CBX53322.1} OS=Caenorhabditis elegans {ECO:0000313|WormBase:F29G6.3d} PE=1
NM_001267306.4	S4L_S4M_S4H	BC	-2.53178	0.849943459379061	9.51207886027149e-09	7.24650676890497e-07	Down	gene-CELE_F27E5.9	-	GO:0016021//integral component of membrane`cellular_component`The component of a membrane consisting of the gene products and protein complexes having at least some part of their peptide sequence embedded in the hydrophobic region of the membrane. [GOC:dos, GOC:go_curators]	-	-	-	NP_001254235.1//Uncharacterized protein CELE_F27E5.9`[Caenorhabditis elegans]	-	-	tr|E5QCG2|E5QCG2_CAEEL//Uncharacterized protein {ECO:0000313|EMBL:CBY25179.1} OS=Caenorhabditis elegans {ECO:0000313|EMBL:CBY25179.1, ECO:0000313|WormBase:F27E5.9} PE=1
gene-CELE_B0207.1.t1	S4L_S4M_S4H	BC	8.21508424155203	0.760538260335368	9.67244553825194e-09	7.31429617768993e-07	Up	gene-CELE_B0207.1	-	GO:0004725//protein tyrosine phosphatase activity`molecular_function`Catalysis of the reaction: protein tyrosine phosphate + H2O = protein tyrosine + phosphate. [EC:3.1.3.48]	K18032//PTPRA`receptor-type tyrosine-protein phosphatase A [EC:3.1.3.48]	-	KOG0789//Protein tyrosine phosphatase`Signal transduction mechanisms`[T]	NP_491722.2//Tyrosine-protein phosphatase`[Caenorhabditis elegans]	PF00102.30//Y_phosphatase`Protein-tyrosine phosphatase	-	tr|O01435|O01435_CAEEL//Tyrosine-protein phosphatase {ECO:0000313|EMBL:CCD61313.1} OS=Caenorhabditis elegans {ECO:0000313|EMBL:CCD61313.1} PE=4
NM_001047734.3	S4L_S4M_S4H	BC	8.21050044420976	0.755646242660602	9.67244553825194e-09	7.31429617768993e-07	Up	gene-CELE_Y59A8B.25	-	GO:0006886//intracellular protein transport`biological_process`The directed movement of proteins in a cell, including the movement of proteins between specific compartments or structures within a cell, such as organelles of a eukaryotic cell. [GOC:mah];GO:0019905//syntaxin binding`molecular_function`Binding to a syntaxin, a SNAP receptor involved in the docking of synaptic vesicles at the presyna…	K21198//NAPG, SNAPG`gamma-soluble NSF attachment protein	-	-	NP_001041199.1//Uncharacterized protein CELE_Y59A8B.25`[Caenorhabditis elegans]	-	-	tr|Q1RPT8|Q1RPT8_CAEEL//Uncharacterized protein {ECO:0000313|EMBL:CAJ90509.1} OS=Caenorhabditis elegans {ECO:0000313|EMBL:CAJ90509.1, ECO:0000313|WormBase:Y59A8B.25} PE=3
gene-CELE_Y46G5A.31.t1	S4L_S4M_S4H	BC	2.7222615466056	4.19621885349857	1.05120449469981e-08	7.9199756286335e-07	Up	gene-CELE_Y46G5A.31	-	GO:0005737//cytoplasm`cellular_component`The contents of a cell excluding the plasma membrane and nucleus, but including other subcellular structures. [ISBN:0198547684];GO:0005978//glycogen biosynthetic process`biological_process`The chemical reactions and pathways resulting in the formation of glycogen, a polydisperse, highly branched glucan composed of chains of D-glucose residues. [ISBN:019850…	K00693//GYS`glycogen synthase [EC:2.4.1.11]	ko00500//Starch and sucrose metabolism`Metabolism`Carbohydrate metabolism;ko01100//Metabolic pathways`Metabolism`Global and overview maps	KOG3742//Glycogen synthase`Carbohydrate transport and metabolism`[G]	NP_496736.1//Glycogen [starch] synthase`[Caenorhabditis elegans]	PF05693.16//Glycogen_syn`Glycogen synthase	-	sp|Q9U2D9|GYS_CAEEL//Glycogen [starch] synthase Short=GS {ECO:0000303|PubMed:24982189} EC=2.4.1.11 {ECO:0000269|PubMed:24982189} OS=Caenorhabditis elegans ORFNames=Y46G5A.31 {ECO:0000312|WormBase:Y46G5A.31} PE=1
NM_001306415.3	S4L_S4M_S4H	BC	8.20948441546742	0.754769512704656	1.0810380307458e-08	8.05589540511773e-07	Up	gene-CELE_Y37E3.11	-	GO:0006646//phosphatidylethanolamine biosynthetic process`biological_process`The chemical reactions and pathways resulting in the formation of phosphatidylethanolamine, any of a class of glycerophospholipids in which a phosphatidyl group is esterified to the hydroxyl group of ethanolamine. [ISBN:0198506732];GO:0004306//ethanolamine-phosphate cytidylyltransferase activity`molecular_function`Cataly…	K00967//PCYT2`ethanolamine-phosphate cytidylyltransferase [EC:2.7.7.14]	ko00440//Phosphonate and phosphinate metabolism`Metabolism`Metabolism of other amino acids;ko00564//Glycerophospholipid metabolism`Metabolism`Lipid metabolism;ko01100//Metabolic pathways`Metabolism`Global and overview maps	-	NP_001293344.1//CTP:phosphoethanolamine cytidylyltransferase`[Caenorhabditis elegans]	PF01467.29//CTP_transf_like`Cytidylyltransferase-like	-	tr|X5LX84|X5LX84_CAEEL//CTP:phosphoethanolamine cytidylyltransferase {ECO:0000256|ARBA:ARBA00024245} EC=2.7.7.14 {ECO:0000256|ARBA:ARBA00024221} OS=Caenorhabditis elegans {ECO:0000313|WormBase:Y37E3.11e} PE=1
NM_062900.4	S4L_S4M_S4H	BC	8.19496777861886	0.739390419192149	1.0810380307458e-08	8.05589540511773e-07	Up	gene-CELE_K06A1.6	-	GO:0007205//protein kinase C-activating G protein-coupled receptor signaling pathway`biological_process`The series of molecular signals generated as a consequence of a G protein-coupled receptor binding to its physiological ligand, where the pathway proceeds with activation of protein kinase C (PKC). PKC is activated by second messengers including diacylglycerol (DAG). [GOC:mah, GOC:signaling];GO…	K00901//dgkA, DGK`diacylglycerol kinase (ATP) [EC:2.7.1.107]	ko00561//Glycerolipid metabolism`Metabolism`Lipid metabolism;ko00564//Glycerophospholipid metabolism`Metabolism`Lipid metabolism;ko01100//Metabolic pathways`Metabolism`Global and overview maps;ko04070//Phosphatidylinositol signaling system`Environmental Information Processing`Signal transduction;ko04361//Axon regeneration`Organismal Systems`Development and regeneration	KOG0782//Predicted diacylglycerol kinase`Signal transduction mechanisms`[T]	NP_495301.1//Putative diacylglycerol kinase K06A1.6`[Caenorhabditis elegans]	PF00130.25//C1_1`Phorbol esters/diacylglycerol binding domain (C1 domain);PF00781.27//DAGK_cat`Diacylglycerol kinase catalytic domain;PF00609.22//DAGK_acc`Diacylglycerol kinase accessory domain	-	sp|Q10024|DGK5_CAEEL//Putative diacylglycerol kinase K06A1.6 Short=DAG kinase EC=2.7.1.107 Diglyceride kinase Short=DGK OS=Caenorhabditis elegans Name=dgk-5 ORFNames=K06A1.6 PE=3
gene-CELE_C46H11.4.t1	S4L_S4M_S4H	BC	8.18604840187699	0.729752812897945	1.0810380307458e-08	8.05589540511773e-07	Up	gene-CELE_C46H11.4	-	GO:0005737//cytoplasm`cellular_component`The contents of a cell excluding the plasma membrane and nucleus, but including other subcellular structures. [ISBN:0198547684];GO:0008440//inositol-1,4,5-trisphosphate 3-kinase activity`molecular_function`Catalysis of the reaction: 1D-myo-inositol 1,4,5-trisphosphate + ATP = 1D-myo-inositol 1,3,4,5-tetrakisphosphate + ADP + 2 H(+). [EC:2.7.1.127, RHEA:110…	K00911//ITPK`1D-myo-inositol-triphosphate 3-kinase [EC:2.7.1.127]	ko00562//Inositol phosphate metabolism`Metabolism`Carbohydrate metabolism;ko01100//Metabolic pathways`Metabolism`Global and overview maps;ko04020//Calcium signaling pathway`Environmental Information Processing`Signal transduction;ko04070//Phosphatidylinositol signaling system`Environmental Information Processing`Signal transduction	KOG1621//1D-myo-inositol-triphosphate 3-kinase A`Lipid transport and metabolism`[I]	NP_001021047.1//Inositol-trisphosphate 3-kinase homolog`[Caenorhabditis elegans]	PF03770.19//IPK`Inositol polyphosphate kinase	-	sp|Q95Q62|IP3KH_CAEEL//Inositol-trisphosphate 3-kinase homolog {ECO:0000305} EC=2.7.1.127 {ECO:0000269|PubMed:9491893} Inositol 1,4,5-trisphosphate 3-kinase homolog {ECO:0000303|PubMed:9491893} Short=IP3 3-kinase {ECO:0000305} Short=IP3K {ECO:0000305} Short=InsP 3-kinase {ECO:0000305} let-23 fertility effector 2 {ECO:0000303|PubMed:9491893} OS=Caenorhabditis elegans ORFNames=C46H11.4 {ECO:0000312…
gene-CELE_Y80D3A.4.t1	S4L_S4M_S4H	BC	-2.27276	1.62179818514589	1.15684983842294e-08	8.58961005029036e-07	Down	gene-CELE_Y80D3A.4	-	GO:0003700//DNA-binding transcription factor activity`molecular_function`A transcription regulator activity that modulates transcription of gene sets via selective and non-covalent binding to a specific double-stranded genomic DNA sequence (sometimes referred to as a motif) within a cis-regulatory region. Regulatory regions include promoters (proximal and distal) and enhancers. Genes are transcri…	K08704//NR2A4, Hnf4`hepatocyte nuclear factor 4	-	KOG3575//FOG: Hormone receptors`Signal transduction mechanisms`[T]	NP_507686.2//Nuclear Hormone Receptor family`[Caenorhabditis elegans]	PF00105.21//zf-C4`Zinc finger, C4 type (two domains);PF00104.33//Hormone_recep`Ligand-binding domain of nuclear hormone receptor	Miscellaneous//http://bioinfo.life.hust.edu.cn/AnimalTFDB#!/tf_detail?species=Caenorhabditis_elegans&family=Miscellaneous	tr|Q9U1R0|Q9U1R0_CAEEL//Nuclear Hormone Receptor family {ECO:0000313|EMBL:CAB60441.2} OS=Caenorhabditis elegans {ECO:0000313|WormBase:Y80D3A.4} PE=4
NM_001276997.4	S4L_S4M_S4H	BC	8.1950087664767	0.741342769829109	1.20897152550862e-08	8.84837624008864e-07	Up	gene-CELE_Y69H2.3	-	GO:0005576//extracellular region`cellular_component`The space external to the outermost structure of a cell. For cells without external protective or external encapsulating structures this refers to space outside of the plasma membrane. This term covers the host cell environment outside an intracellular parasite. [GOC:go_curators];GO:0004867//serine-type endopeptidase inhibitor activity`molecular…	K24831//ZAN`zonadhesin	-	-	NP_001263926.1//Uncharacterized protein CELE_Y69H2.3`[Caenorhabditis elegans]	PF01826.20//TIL`Trypsin Inhibitor like cysteine rich domain	-	tr|L8E811|L8E811_CAEEL//Uncharacterized protein {ECO:0000313|EMBL:CCQ25690.1} OS=Caenorhabditis elegans {ECO:0000313|EMBL:CCQ25690.1, ECO:0000313|WormBase:Y69H2.3g} PE=1
NM_068828.4	S4L_S4M_S4H	BC	8.18773258441865	0.735073113327986	1.20897152550862e-08	8.84837624008864e-07	Up	gene-CELE_F32E10.3	-	GO:0005576//extracellular region`cellular_component`The space external to the outermost structure of a cell. For cells without external protective or external encapsulating structures this refers to space outside of the plasma membrane. This term covers the host cell environment outside an intracellular parasite. [GOC:go_curators];GO:0030246//carbohydrate binding`molecular_function`Binding to a c…	K10059//CLEC4E, MINCLE`C-type lectin domain family 4 member E	-	KOG1215//Low-density lipoprotein receptors containing Ca2+-binding EGF-like domains`Signal transduction mechanisms`[T]	NP_501229.2//C-type lectin domain-containing protein 180`[Caenorhabditis elegans]	PF00059.24//Lectin_C`Lectin C-type domain	-	sp|Q19970|CL180_CAEEL//C-type lectin domain-containing protein 180 Precursor OS=Caenorhabditis elegans Name=clec-180 ORFNames=F32E10.3 PE=1
NM_001330805.3	S4L_S4M_S4H	BC	8.18642482085115	0.732993055301994	1.20897152550862e-08	8.84837624008864e-07	Up	gene-CELE_Y39H10A.6	-	GO:0043161//proteasome-mediated ubiquitin-dependent protein catabolic process`biological_process`The chemical reactions and pathways resulting in the breakdown of a protein or peptide by hydrolysis of its peptide bonds, initiated by the covalent attachment of ubiquitin, and mediated by the proteasome. [GOC:go_curators];GO:0034657//GID complex`cellular_component`A protein complex with ubiquitin li…	K22382//WDR26`WD repeat-containing protein 26	-	-	NP_001317841.1//WD_REPEATS_REGION domain-containing protein`[Caenorhabditis elegans]	-	-	tr|A0A163UTK6|A0A163UTK6_CAEEL//WD_REPEATS_REGION domain-containing protein {ECO:0000313|EMBL:SAP35603.1} OS=Caenorhabditis elegans {ECO:0000313|WormBase:Y39H10A.6b} PE=1
NM_001373086.2	S4L_S4M_S4H	BC	8.17235043476798	0.716957830767597	1.20897152550862e-08	8.84837624008864e-07	Up	gene-CELE_K08H10.1	-	GO:0042157//lipoprotein metabolic process`biological_process`The chemical reactions and pathways involving any conjugated, water-soluble protein in which the covalently attached nonprotein group consists of a lipid or lipids. [ISBN:0198506732];GO:0005576//extracellular region`cellular_component`The space external to the outermost structure of a cell. For cells without external protective or exter…	K08757//APOA1`apolipoprotein A-I	-	-	NP_001360514.1//plant Late Embryo Abundant (LEA) related`[Caenorhabditis elegans]	-	-	tr|A0A486WVD1|A0A486WVD1_CAEEL//Plant Late Embryo Abundant (LEA) related {ECO:0000313|EMBL:VGM69534.1} OS=Caenorhabditis elegans {ECO:0000313|WormBase:K08H10.1q} PE=1
NM_001313663.3	S4L_S4M_S4H	BC	-2.58735	0.688443253232177	1.39154572140282e-08	1.01483795262306e-06	Down	gene-CELE_T04B8.5	-	GO:0006884//cell volume homeostasis`biological_process`Any process involved in maintaining the steady state of a cell's volume. The cell's volume refers to the three-dimensional space occupied by a cell. [GOC:dph, GOC:go_curators, GOC:tb];GO:1902476//chloride transmembrane transport`biological_process`The process in which chloride is transported across a membrane. [GOC:TermGenie, GOC:vw];GO:00160…	K14429//SLC12A9, CCC6`solute carrier family 12 (potassium/chloride transporters), member 9	-	-	NP_001022306.1//Uncharacterized protein CELE_T04B8.5`[Caenorhabditis elegans]	PF00324.24//AA_permease`Amino acid permease;PF13520.9//AA_permease_2`Amino acid permease	-	tr|A0A0K3AX20|A0A0K3AX20_CAEEL//Uncharacterized protein {ECO:0000313|EMBL:CTQ86531.1} OS=Caenorhabditis elegans {ECO:0000313|EMBL:CTQ86531.1, ECO:0000313|WormBase:T04B8.5d} PE=1
NM_060508.3	S4L_S4M_S4H	BC	8.17257994473587	0.722032963254219	1.51492026485533e-08	1.09700568861061e-06	Up	gene-CELE_F56G4.2	-	-	-	-	-	NP_492909.1//F-box domain-containing protein`[Caenorhabditis elegans]	PF07735.20//FBA_2`F-box associated	-	tr|G5ECQ5|G5ECQ5_CAEEL//F-box domain-containing protein {ECO:0000313|EMBL:CAB04484.1} Pes-2 protein {ECO:0000313|EMBL:CAA64363.1} OS=Caenorhabditis elegans F56G4.3 {ECO:0000313|WormBase:F56G4.3} PE=1
NM_001313543.3	S4L_S4M_S4H	BC	8.1655173686104	0.714027343665216	1.51492026485533e-08	1.09700568861061e-06	Up	gene-CELE_Y71F9AL.18	-	GO:0003950//NAD+ ADP-ribosyltransferase activity`molecular_function`Catalysis of the reaction: NAD+ + (ADP-D-ribosyl)(n)-acceptor = nicotinamide + (ADP-D-ribosyl)(n+1)-acceptor. [EC:2.4.2.30]	K24070//PARP1`poly [ADP-ribose] polymerase 1 [EC:2.4.2.30]	ko03410//Base excision repair`Genetic Information Processing`Replication and repair;ko04212//Longevity regulating pathway - worm`Organismal Systems`Aging	-	NP_001300472.1//Poly [ADP-ribose] polymerase`[Caenorhabditis elegans]	PF00644.23//PARP`Poly(ADP-ribose) polymerase catalytic domain	-	tr|A0A0K3AWQ2|A0A0K3AWQ2_CAEEL//Poly [ADP-ribose] polymerase {ECO:0000256|RuleBase:RU362114} Short=PARP {ECO:0000256|RuleBase:RU362114} EC=2.4.2.- {ECO:0000256|RuleBase:RU362114} OS=Caenorhabditis elegans {ECO:0000313|WormBase:Y71F9AL.18c} PE=1
NM_001128990.3	S4L_S4M_S4H	BC	8.1576487513219	0.707263313581646	1.69744077869332e-08	1.21628160411756e-06	Up	gene-CELE_F27D4.6	-	-	-	-	-	NP_001122462.1//Uncharacterized protein CELE_F27D4.6`[Caenorhabditis elegans]	-	-	tr|A9QY27|A9QY27_CAEEL//Uncharacterized protein {ECO:0000313|EMBL:CAP46775.1} OS=Caenorhabditis elegans {ECO:0000313|EMBL:CAP46775.1, ECO:0000313|WormBase:F27D4.6b} PE=4
NM_001377672.2	S4L_S4M_S4H	BC	8.14665416768524	0.694846260949736	1.69744077869332e-08	1.21628160411756e-06	Up	gene-CELE_W09C5.7	-	GO:2001135//regulation of endocytic recycling`biological_process`Any process that modulates the frequency, rate or extent of endocytic recycling. [GOC:obol];GO:0045334//clathrin-coated endocytic vesicle`cellular_component`A clathrin-coated, membrane-bounded intracellular vesicle formed by invagination of the plasma membrane around an extracellular substance. [GOC:go_curators];GO:0005769//early en…	K21798//SAC2, INPP5F`phosphatidylinositol 4-phosphatase [EC:3.1.3.-]	ko00562//Inositol phosphate metabolism`Metabolism`Carbohydrate metabolism;ko01100//Metabolic pathways`Metabolism`Global and overview maps;ko04070//Phosphatidylinositol signaling system`Environmental Information Processing`Signal transduction	-	NP_001364672.1//SAC domain-containing protein`[Caenorhabditis elegans]	PF12456.11//hSac2`Inositol phosphatase	-	tr|E3W752|E3W752_CAEEL//SAC domain-containing protein {ECO:0000313|EMBL:CBX53341.1} OS=Caenorhabditis elegans {ECO:0000313|WormBase:W09C5.7b} PE=1
rna-CELE_F59E12.16	S4L_S4M_S4H	BC	8.14393314232767	0.69048902197886	1.69744077869332e-08	1.21628160411756e-06	Up	gene-CELE_F59E12.16	-	GO:0043161//proteasome-mediated ubiquitin-dependent protein catabolic process`biological_process`The chemical reactions and pathways resulting in the breakdown of a protein or peptide by hydrolysis of its peptide bonds, initiated by the covalent attachment of ubiquitin, and mediated by the proteasome. [GOC:go_curators];GO:0061136//regulation of proteasomal protein catabolic process`biological_pro…	K11849//USP25`ubiquitin carboxyl-terminal hydrolase 25 [EC:3.4.19.12]	-	-	NP_001379688.1//USP domain-containing protein`[Caenorhabditis elegans]	PF00443.32//UCH`Ubiquitin carboxyl-terminal hydrolase	-	tr|H2KYU7|H2KYU7_CAEEL//USP domain-containing protein {ECO:0000313|EMBL:CCD64972.1} OS=Caenorhabditis elegans {ECO:0000313|EMBL:CCD64972.1, ECO:0000313|WormBase:F59E12.6a} PE=4
NM_001307308.3	S4L_S4M_S4H	BC	-2.4644	0.979106148035618	1.84255123364939e-08	1.31565862129536e-06	Down	gene-CELE_Y69A2AR.16	-	GO:0005737//cytoplasm`cellular_component`The contents of a cell excluding the plasma membrane and nucleus, but including other subcellular structures. [ISBN:0198547684];GO:0005643//nuclear pore`cellular_component`A protein complex providing a discrete opening in the nuclear envelope of a eukaryotic cell, where the inner and outer nuclear membranes are joined. [ISBN:0198547684];GO:0006611//protein…	K25203//XPO4`exportin-4	ko03013//Nucleocytoplasmic transport`Genetic Information Processing`Translation	-	NP_500216.2//Uncharacterized protein CELE_Y69A2AR.16`[Caenorhabditis elegans]	-	-	tr|M1ZJV8|M1ZJV8_CAEEL//Uncharacterized protein {ECO:0000313|EMBL:CCU83356.1} OS=Caenorhabditis elegans {ECO:0000313|EMBL:CCU83356.1, ECO:0000313|WormBase:Y69A2AR.16b} PE=1
NM_001307548.3	S4L_S4M_S4H	BC	-2.35589	1.21005446746378	1.86924839168336e-08	1.33008705870719e-06	Down	gene-CELE_Y55F3AR.3	-	GO:0005829//cytosol`cellular_component`The part of the cytoplasm that does not contain organelles but which does contain other particulate matter, such as protein complexes. [GOC:hjd, GOC:jl];GO:0051082//unfolded protein binding`molecular_function`Binding to an unfolded protein. [GOC:ai];GO:0006457//protein folding`biological_process`The process of assisting in the covalent and noncovalent assemb…	K09500//CCT8`T-complex protein 1 subunit theta	-	-	NP_001294477.1//T-complex protein 1 subunit theta`[Caenorhabditis elegans]	PF00118.27//Cpn60_TCP1`TCP-1/cpn60 chaperonin family	-	tr|U4PBK9|U4PBK9_CAEEL//T-complex protein 1 subunit theta {ECO:0000313|EMBL:CDH93254.1} OS=Caenorhabditis elegans {ECO:0000313|WormBase:Y55F3AR.3b} PE=1
NM_001381495.1	S4L_S4M_S4H	BC	8.14495097211353	0.695371366898753	1.90319117611069e-08	1.34489988869091e-06	Up	gene-CELE_F43E2.3	-	GO:0045176//apical protein localization`biological_process`Any process in which a protein is transported to, or maintained in, apical regions of the cell. [GOC:bf];GO:0000132//establishment of mitotic spindle orientation`biological_process`A cell cycle process that sets the alignment of mitotic spindle relative to other cellular structures. [GOC:ems];GO:0008093//cytoskeletal anchor activity`molec…	K25459//RSPH14, RTDR1`radial spoke head protein 14	-	-	NP_001368642.1//INSCuteable (Drososphila asymmetric cell division protein) homolog`[Caenorhabditis elegans]	PF19427.2//Insc_C`Protein inscuteable C-terminal	-	tr|A0A1T5HUK5|A0A1T5HUK5_CAEEL//INSCuteable (Drososphila asymmetric cell division protein) homolog {ECO:0000313|EMBL:SKC30506.1} OS=Caenorhabditis elegans {ECO:0000313|WormBase:F43E2.3b} PE=4
NM_001393184.1	S4L_S4M_S4H	BC	8.12498576920301	0.674208329690498	1.90319117611069e-08	1.34489988869091e-06	Up	gene-CELE_Y54E10A.12	-	-	-	-	-	NP_001379292.1//Uncharacterized protein CELE_Y54E10A.12`[Caenorhabditis elegans]	-	-	tr|A0A6V7QYG0|A0A6V7QYG0_CAEEL//Uncharacterized protein {ECO:0000313|EMBL:CAD1857018.1} OS=Caenorhabditis elegans {ECO:0000313|WormBase:Y54E10A.12b} PE=1
NM_170795.8	S4L_S4M_S4H	BC	-1.93151	5.8321329099306	2.23228891845193e-08	1.57203769092218e-06	Down	gene-CELE_C54G6.5	-	-	K13973//AP`pore-forming peptide ameobapore	-	-	NP_740777.1//Saposin B-type domain-containing protein`[Caenorhabditis elegans]	-	-	tr|Q8WSN3|Q8WSN3_CAEEL//Saposin B-type domain-containing protein {ECO:0000313|EMBL:CCD68048.1} OS=Caenorhabditis elegans {ECO:0000313|EMBL:CCD68048.1} PE=1
NM_001381612.2	S4L_S4M_S4H	BC	8.11798618738013	0.670235036527468	2.39728614701478e-08	1.6624819215824e-06	Up	gene-CELE_F54D5.15	-	-	-	-	-	NP_001367105.1//Uncharacterized protein CELE_F54D5.15`[Caenorhabditis elegans]	-	-	tr|Q9XVW8|Q9XVW8_CAEEL//Uncharacterized protein {ECO:0000313|EMBL:CAA91340.2} OS=Caenorhabditis elegans {ECO:0000313|EMBL:CAA91340.2, ECO:0000313|WormBase:F54D5.15a} PE=1
NM_001265449.3	S4L_S4M_S4H	BC	8.11525661621468	0.669902308892873	2.39728614701478e-08	1.6624819215824e-06	Up	gene-CELE_Y105E8A.26	-	GO:0048598//embryonic morphogenesis`biological_process`The process in which anatomical structures are generated and organized during the embryonic phase. The embryonic phase begins with zygote formation. The end of the embryonic phase is organism-specific. For example, it would be at birth for mammals, larval hatching for insects and seed dormancy in plants. [GOC:jid, GOC:mtg_sensu];GO:0007015//a…	K05701//TJP1, ZO1`tight junction protein 1	-	KOG3580//Tight junction proteins`Signal transduction mechanisms`[T]	NP_001252377.1//ZO-1 (Zonula Occludens tight junctional protein) Ortholog`[Caenorhabditis elegans]	PF00595.27//PDZ`PDZ domain;PF17820.4//PDZ_6`PDZ domain;PF00625.24//Guanylate_kin`Guanylate kinase;PF00791.23//ZU5`ZU5 domain	-	tr|Q8I103|Q8I103_CAEEL//ZO-1 (Zonula Occludens tight junctional protein) Ortholog {ECO:0000313|EMBL:CAD56252.3} OS=Caenorhabditis elegans {ECO:0000313|WormBase:Y105E8A.26a} PE=1
NM_001027395.5	S4L_S4M_S4H	BC	8.11056833410676	0.662860392245925	2.39728614701478e-08	1.6624819215824e-06	Up	gene-CELE_F37A4.7	-	GO:1990504//dense core granule exocytosis`biological_process`The secretion of molecules (e.g. neuropeptides, insulin-related peptides or neuromodulators such as serotonin and dopamine) contained within a membrane-bounced dense core granule by fusion of the granule with the plasma membrane of a cell in response to increased cytosolic calcium levels. [GOC:kmv, PMID:17553987, PMID:24653208];GO:00080…	K19938//RPH3A`rabphilin-3A	-	KOG1013//Synaptic vesicle protein rabphilin-3A`Intracellular trafficking, secretion, and vesicular transport`[U]	NP_001022566.1//Rabphilin-1`[Caenorhabditis elegans]	PF02318.19//FYVE_2`FYVE-type zinc finger;PF00168.33//C2`C2 domain	-	sp|P41885|RBF1_CAEEL//Rabphilin-1 OS=Caenorhabditis elegans Name=rbf-1 ORFNames=F37A4.7 PE=2
gene-CELE_B0496.3.t2	S4L_S4M_S4H	BC	8.10101533735353	0.650524697433276	2.39728614701478e-08	1.6624819215824e-06	Up	gene-CELE_B0496.3	-	GO:0005737//cytoplasm`cellular_component`The contents of a cell excluding the plasma membrane and nucleus, but including other subcellular structures. [ISBN:0198547684];GO:0006468//protein phosphorylation`biological_process`The process of introducing a phosphate group on to a protein. [GOC:hb];GO:0031430//M band`cellular_component`The midline of aligned thick filaments in a sarcomere; location of…	K08800//NUAK`NUAK family, SNF1-like kinase [EC:2.7.11.1]	-	-	NP_001367366.1//Protein kinase domain-containing protein`[Caenorhabditis elegans]	PF07714.20//PK_Tyr_Ser-Thr`Protein tyrosine and serine/threonine kinase;PF00069.28//Pkinase`Protein kinase domain	-	tr|D1MN54|D1MN54_CAEEL//Protein kinase domain-containing protein {ECO:0000313|EMBL:CCD62054.1} OS=Caenorhabditis elegans {ECO:0000313|EMBL:CCD62054.1} PE=1
NM_001047524.5	S4L_S4M_S4H	BC	3.03737390058862	2.59478062946903	2.40128165123892e-08	1.6624819215824e-06	Up	gene-CELE_T14G10.5	-	GO:0006886//intracellular protein transport`biological_process`The directed movement of proteins in a cell, including the movement of proteins between specific compartments or structures within a cell, such as organelles of a eukaryotic cell. [GOC:mah];GO:0005198//structural molecule activity`molecular_function`The action of a molecule that contributes to the structural integrity of a complex or …	K17267//COPG`coatomer subunit gamma	-	-	NP_001040989.1//Coatomer subunit gamma`[Caenorhabditis elegans]	PF01602.23//Adaptin_N`Adaptin N terminal region;PF12717.10//Cnd1`non-SMC mitotic condensation complex subunit 1;PF13646.9//HEAT_2`HEAT repeats;PF08752.13//COP-gamma_platf`Coatomer gamma subunit appendage platform subdomain;PF16381.8//Coatomer_g_Cpla`Coatomer subunit gamma-1 C-terminal appendage platform	-	tr|Q2XN02|Q2XN02_CAEEL//Coatomer subunit gamma {ECO:0000256|PIRNR:PIRNR037093} OS=Caenorhabditis elegans {ECO:0000313|WormBase:T14G10.5b} PE=1
NM_001381659.1	S4L_S4M_S4H	BC	8.0895436953954	0.641744923497051	2.69324739973266e-08	1.85834070581553e-06	Up	gene-CELE_T28F2.2	-	-	K22560//COMMD4`COMM domain containing 4	-	-	NP_001368503.1//Uncharacterized protein CELE_T28F2.2`[Caenorhabditis elegans]	-	-	tr|A0A0K3AQR5|A0A0K3AQR5_CAEEL//Uncharacterized protein {ECO:0000313|EMBL:CTQ86379.1} OS=Caenorhabditis elegans {ECO:0000313|EMBL:CTQ86379.1, ECO:0000313|WormBase:T28F2.2b} PE=1
NM_001083213.5	S4L_S4M_S4H	BC	8.08060267664073	0.635137480076808	3.02781229410939e-08	2.06142715425859e-06	Up	gene-CELE_F13H10.4	-	GO:0004573//Glc3Man9GlcNAc2 oligosaccharide glucosidase activity`molecular_function`Catalysis of the exohydrolysis of the non-reducing terminal glucose residue in the mannosyl-oligosaccharide Glc(3)Man(9)GlcNAc(2). [EC:3.2.1.106];GO:0016021//integral component of membrane`cellular_component`The component of a membrane consisting of the gene products and protein complexes having at least some part…	K01228//MOGS`mannosyl-oligosaccharide glucosidase [EC:3.2.1.106]	ko00510//N-Glycan biosynthesis`Metabolism`Glycan biosynthesis and metabolism;ko01100//Metabolic pathways`Metabolism`Global and overview maps;ko04141//Protein processing in endoplasmic reticulum`Genetic Information Processing`Folding, sorting and degradation	KOG2161//Glucosidase I`Carbohydrate transport and metabolism`[G]	NP_001076682.1//Mannosyl-oligosaccharide glucosidase`[Caenorhabditis elegans]	PF16923.8//Glyco_hydro_63N`Glycosyl hydrolase family 63 N-terminal domain;PF03200.19//Glyco_hydro_63`Glycosyl hydrolase family 63 C-terminal domain	-	sp|Q19426|MOGS1_CAEEL//Mannosyl-oligosaccharide glucosidase {ECO:0000312|WormBase:F13H10.4a} EC=3.2.1.106 {ECO:0000250|UniProtKB:Q13724} Processing A-glucosidase I {ECO:0000250|UniProtKB:Q13724} OS=Caenorhabditis elegans ORFNames=F13H10.4 {ECO:0000312|WormBase:F13H10.4a} PE=1
gene-CELE_Y106G6G.4.t1	S4L_S4M_S4H	BC	8.0804025475316	0.633919864044069	3.02781229410939e-08	2.06142715425859e-06	Up	gene-CELE_Y106G6G.4	-	GO:0016021//integral component of membrane`cellular_component`The component of a membrane consisting of the gene products and protein complexes having at least some part of their peptide sequence embedded in the hydrophobic region of the membrane. [GOC:dos, GOC:go_curators]	-	-	-	NP_001379040.1//Uncharacterized protein CELE_Y106G6G.4`[Caenorhabditis elegans]	-	-	tr|Q9XWA9|Q9XWA9_CAEEL//Uncharacterized protein {ECO:0000313|EMBL:CAA22054.1} OS=Caenorhabditis elegans {ECO:0000313|EMBL:CAA22054.1, ECO:0000313|WormBase:Y106G6G.4} PE=4
NM_001377688.2	S4L_S4M_S4H	BC	8.07918505370126	0.634966343231316	3.02781229410939e-08	2.06142715425859e-06	Up	gene-CELE_Y51F10.4	-	GO:0003333//amino acid transmembrane transport`biological_process`The process in which an amino acid is transported across a membrane. [GOC:dph, GOC:tb];GO:0016021//integral component of membrane`cellular_component`The component of a membrane consisting of the gene products and protein complexes having at least some part of their peptide sequence embedded in the hydrophobic region of the membrane…	K14996//SLC38A10`solute carrier family 38 (sodium-coupled neutral amino acid transporter), member 10	-	-	NP_001364830.1//Aa_trans domain-containing protein`[Caenorhabditis elegans]	PF01490.21//Aa_trans`Transmembrane amino acid transporter protein	-	tr|X5MD71|X5MD71_CAEEL//Aa_trans domain-containing protein {ECO:0000313|EMBL:CDO50123.1} OS=Caenorhabditis elegans {ECO:0000313|EMBL:CDO50123.1, ECO:0000313|WormBase:Y51F10.4c} PE=4
NM_001380548.1	S4L_S4M_S4H	BC	8.07070341709219	0.623495155297843	3.02781229410939e-08	2.06142715425859e-06	Up	gene-CELE_Y73F8A.25	-	GO:0005737//cytoplasm`cellular_component`The contents of a cell excluding the plasma membrane and nucleus, but including other subcellular structures. [ISBN:0198547684];GO:0005634//nucleus`cellular_component`A membrane-bounded organelle of eukaryotic cells in which chromosomes are housed and replicated. In most cells, the nucleus contains all of the cell's chromosomes except the organellar chromo…	-	-	-	NP_001367046.1//CCR4-NOT transcription complex subunit 11`[Caenorhabditis elegans]	PF10155.12//CNOT11`CCR4-NOT transcription complex subunit 11	-	tr|Q8I0Y8|Q8I0Y8_CAEEL//CCR4-NOT transcription complex subunit 11 {ECO:0000256|ARBA:ARBA00014872} OS=Caenorhabditis elegans {ECO:0000313|WormBase:Y73F8A.25b} PE=1
NM_001313671.3	S4L_S4M_S4H	BC	-2.3908	1.05213379948251	3.26643009509576e-08	2.2165215873774e-06	Down	gene-CELE_Y43H11AL.1	-	GO:0032259//methylation`biological_process`The process in which a methyl group is covalently attached to a molecule. [GOC:mah];GO:0035064//methylated histone binding`molecular_function`Binding to a histone in which a residue has been modified by methylation. Histones are any of a group of water-soluble proteins found in association with the DNA of eukaroytic chromosomes. [GOC:bf, PMID:14585615];G…	K11319//ING3`inhibitor of growth protein 3	ko03082//ATP-dependent chromatin remodeling`Genetic Information Processing`Chromosome	KOG1973//Chromatin remodeling protein, contains PHD Zn-finger`Chromatin structure and dynamics`[B]	NP_001254007.1//PHD-type domain-containing protein`[Caenorhabditis elegans]	-	-	tr|H2L057|H2L057_CAEEL//PHD-type domain-containing protein {ECO:0000313|EMBL:CCE67227.1} OS=Caenorhabditis elegans {ECO:0000313|EMBL:CCE67227.1, ECO:0000313|WormBase:Y43H11AL.1b} PE=3
NM_001268488.3	S4L_S4M_S4H	BC	-1.8958	7.09647748241478	3.39021874986155e-08	2.29292913666379e-06	Down	gene-CELE_ZK1251.2	-	GO:0005179//hormone activity`molecular_function`The action characteristic of a hormone, any substance formed in very small amounts in one specialized organ or group of cells and carried (sometimes in the bloodstream) to another organ or group of cells in the same organism, upon which it has a specific regulatory action. The term was originally applied to agents with a stimulatory physiological ac…	K19764//INS7`insulin-like neuropeptide	ko04212//Longevity regulating pathway - worm`Organismal Systems`Aging;ko04213//Longevity regulating pathway - multiple species`Organismal Systems`Aging	-	NP_001255417.1//putative insulin-like peptide beta-type 4`[Caenorhabditis elegans]	PF03488.17//Ins_beta`Nematode insulin-related peptide beta type	-	tr|H9G2S9|H9G2S9_CAEEL//Probable insulin-like peptide beta-type 4 {ECO:0000313|EMBL:CCG28260.1} OS=Caenorhabditis elegans {ECO:0000313|WormBase:ZK1251.2b} PE=1
NM_001261951.3	S4L_S4M_S4H	BC	8.0570632459127	0.609663300334164	3.40628883087306e-08	2.29438844150608e-06	Up	gene-CELE_F56A6.2	-	GO:0005737//cytoplasm`cellular_component`The contents of a cell excluding the plasma membrane and nucleus, but including other subcellular structures. [ISBN:0198547684];GO:0000146//microfilament motor activity`molecular_function`A motor activity that generates movement along a microfilament, driven by ATP hydrolysis. [PMID:29716949];GO:0060002//plus-end directed microfilament motor activity`molec…	K10360//MYO9`myosin IX	ko04814//Motor proteins`Cellular Processes`Cell motility	KOG1453//Chimaerin and related Rho GTPase activating proteins`Signal transduction mechanisms`[T];KOG4229//Myosin VII, myosin IXB and related myosins`Cell motility`[N]	NP_001248880.1//Heavy chain, Unconventional Myosin`[Caenorhabditis elegans]	PF00063.24//Myosin_head`Myosin head (motor domain);PF00620.30//RhoGAP`RhoGAP domain	MBD//http://bioinfo.life.hust.edu.cn/AnimalTFDB#!/tf_detail?species=Danio_rerio&family=MBD	tr|F0IWT2|F0IWT2_CAEEL//Heavy chain, Unconventional Myosin {ECO:0000313|EMBL:CCD71913.1} OS=Caenorhabditis elegans {ECO:0000313|WormBase:F56A6.2a} PE=1
NM_001306461.3	S4L_S4M_S4H	BC	-2.56293	0.529111507397919	3.41476833386695e-08	2.29438844150608e-06	Down	gene-CELE_F32B5.7	-	-	-	-	-	NP_491022.2//Uncharacterized protein CELE_F32B5.7`[Caenorhabditis elegans]	PF07173.15//GRDP-like`Glycine-rich domain-containing protein-like	-	tr|O01849|O01849_CAEEL//Uncharacterized protein {ECO:0000313|EMBL:CCD70406.1} OS=Caenorhabditis elegans {ECO:0000313|EMBL:CCD70406.1, ECO:0000313|WormBase:F32B5.7a} PE=1
NM_001269425.4	S4L_S4M_S4H	BC	-2.25966	1.44650692357498	3.52476892935458e-08	2.36055848592364e-06	Down	gene-CELE_F46F3.4	-	GO:0005737//cytoplasm`cellular_component`The contents of a cell excluding the plasma membrane and nucleus, but including other subcellular structures. [ISBN:0198547684];GO:0005634//nucleus`cellular_component`A membrane-bounded organelle of eukaryotic cells in which chromosomes are housed and replicated. In most cells, the nucleus contains all of the cell's chromosomes except the organellar chromo…	K17554//PPP1R13B, ASPP1`apoptosis-stimulating of p53 protein 1	-	KOG0515//p53-interacting protein 53BP/ASPP, contains ankyrin and SH3 domains`Cell cycle control, cell division, chromosome partitioning`[D]	NP_001256354.1//Apoptotic enhancer 1 protein`[Caenorhabditis elegans]	PF13637.9//Ank_4`Ankyrin repeats (many copies);PF12796.10//Ank_2`Ankyrin repeats (3 copies);PF13857.9//Ank_5`Ankyrin repeats (many copies);PF13606.9//Ank_3`Ankyrin repeat;PF00023.33//Ank`Ankyrin repeat;PF00018.31//SH3_1`SH3 domain;PF14604.9//SH3_9`Variant SH3 domain	-	sp|Q9XVN3|IASPP_CAEEL//Apoptotic enhancer 1 protein {ECO:0000303|PubMed:12524540, ECO:0000312|WormBase:F46F3.4a} Ce-iASPP {ECO:0000303|PubMed:12524540} Inhibitor member of the ASPP family Short=Protein iASPP OS=Caenorhabditis elegans ORFNames=F46F3.4 {ECO:0000312|WormBase:F46F3.4a} PE=1
NM_001330878.3	S4L_S4M_S4H	BC	-1.99101	3.21958620231991	3.6910198973878e-08	2.46384595300222e-06	Down	gene-CELE_F36D4.3	-	GO:0005737//cytoplasm`cellular_component`The contents of a cell excluding the plasma membrane and nucleus, but including other subcellular structures. [ISBN:0198547684];GO:0007015//actin filament organization`biological_process`A process that is carried out at the cellular level which results in the assembly, arrangement of constituent parts, or disassembly of cytoskeletal structures comprising a…	K10357//MYO5`myosin V	ko04814//Motor proteins`Cellular Processes`Cell motility	-	NP_001317813.1//Dilute domain-containing protein`[Caenorhabditis elegans]	PF01843.22//DIL`DIL domain	-	tr|A0A163UTE6|A0A163UTE6_CAEEL//Dilute domain-containing protein {ECO:0000313|EMBL:SAP35573.1} OS=Caenorhabditis elegans {ECO:0000313|WormBase:F36D4.3h} PE=1
gene-CELE_Y47H10A.1.t1	S4L_S4M_S4H	BC	8.06829026208058	0.626688111365155	3.83475283475646e-08	2.52686784060014e-06	Up	gene-CELE_Y47H10A.1	-	GO:0005737//cytoplasm`cellular_component`The contents of a cell excluding the plasma membrane and nucleus, but including other subcellular structures. [ISBN:0198547684];GO:0006508//proteolysis`biological_process`The hydrolysis of proteins into smaller polypeptides and/or amino acids by cleavage of their peptide bonds. [GOC:bf, GOC:mah];GO:0004198//calcium-dependent cysteine-type endopeptidase act…	K08585//CAPNN`calpain, invertebrate [EC:3.4.22.-]	-	KOG0045//Cytosolic Ca2+-dependent cysteine protease (calpain), large subunit (EF-Hand protein superfamily)`Posttranslational modification, protein turnover, chaperones`[O];KOG0045//Cytosolic Ca2+-dependent cysteine protease (calpain), large subunit (EF-Hand protein superfamily)`Signal transduction mechanisms`[T]	NP_493052.3//Calpain catalytic domain-containing protein`[Caenorhabditis elegans]	PF00648.24//Peptidase_C2`Calpain family cysteine protease;PF01067.25//Calpain_III`Calpain large subunit, domain III	TF_others//-	tr|Q9U2B2|Q9U2B2_CAEEL//Calpain catalytic domain-containing protein {ECO:0000313|EMBL:CAB60389.3} OS=Caenorhabditis elegans {ECO:0000313|WormBase:Y47H10A.1} PE=3
NM_001381528.1	S4L_S4M_S4H	BC	8.0672985026861	0.624804956308081	3.83475283475646e-08	2.52686784060014e-06	Up	gene-CELE_T13H5.2	-	-	K26544//SEC14, SEC14L`phosphatidylinositol/phosphatidylcholine transfer protein	-	-	NP_001367210.1//CRAL/TRIO and GOLD domain containing`[Caenorhabditis elegans]	PF00650.23//CRAL_TRIO`CRAL/TRIO domain	-	tr|B7WN92|B7WN92_CAEEL//CRAL/TRIO and GOLD domain containing {ECO:0000313|EMBL:CAV31786.1} OS=Caenorhabditis elegans {ECO:0000313|WormBase:T13H5.2b} PE=1
NM_001306392.3	S4L_S4M_S4H	BC	8.05353812878375	0.608819679145947	3.83475283475646e-08	2.52686784060014e-06	Up	gene-CELE_Y39G10AR.3	-	GO:0005737//cytoplasm`cellular_component`The contents of a cell excluding the plasma membrane and nucleus, but including other subcellular structures. [ISBN:0198547684];GO:0005813//centrosome`cellular_component`A structure comprised of a core structure (in most organisms, a pair of centrioles) and peripheral material from which a microtubule-based structure, such as a spindle apparatus, is organi…	K20877//NEK8`serine/threonine-protein kinase Nek8 [EC:2.7.11.1]	-	KOG0589//Serine/threonine protein kinase`General function prediction only`[R]	NP_001293320.1//Protein kinase domain-containing protein`[Caenorhabditis elegans]	PF00069.28//Pkinase`Protein kinase domain;PF07714.20//PK_Tyr_Ser-Thr`Protein tyrosine and serine/threonine kinase;PF14531.9//Kinase-like`Kinase-like;PF13540.9//RCC1_2`Regulator of chromosome condensation (RCC1) repeat;PF00415.21//RCC1`Regulator of chromosome condensation (RCC1) repeat	bHLH//http://bioinfo.life.hust.edu.cn/AnimalTFDB#!/tf_detail?species=Mustela_putorius_furo&family=bHLH	tr|A0A061AD48|A0A061AD48_CAEEL//Protein kinase domain-containing protein {ECO:0000313|EMBL:CDR32820.1} OS=Caenorhabditis elegans {ECO:0000313|WormBase:Y39G10AR.3a} PE=3
NM_001306926.3	S4L_S4M_S4H	BC	8.05146521611379	0.605966311390504	3.83475283475646e-08	2.52686784060014e-06	Up	gene-CELE_C24F3.5	-	GO:0005319//lipid transporter activity`molecular_function`Enables the directed movement of lipids into, out of or within a cell, or between cells. [GOC:ai];GO:0042626//ATPase-coupled transmembrane transporter activity`molecular_function`Primary active transporter of a solute across a membrane, via the reaction: ATP + H2O = ADP + phosphate, to directly drive the transport of a substance across a m…	K05643//ABCA3`ATP-binding cassette, subfamily A (ABC1), member 3	ko02010//ABC transporters`Environmental Information Processing`Membrane transport	-	NP_001293854.1//ABC transporter domain-containing protein`[Caenorhabditis elegans]	PF00005.30//ABC_tran`ABC transporter	-	tr|S6FN28|S6FN28_CAEEL//ABC transporter domain-containing protein {ECO:0000313|EMBL:CDG24140.1} OS=Caenorhabditis elegans {ECO:0000313|EMBL:CDG24140.1} PE=4
NM_001404254.1	S4L_S4M_S4H	BC	8.04855559579438	0.605639921189659	4.32016458599145e-08	2.76666040189759e-06	Up	gene-CELE_W03C9.7	-	GO:0005737//cytoplasm`cellular_component`The contents of a cell excluding the plasma membrane and nucleus, but including other subcellular structures. [ISBN:0198547684];GO:0043186//P granule`cellular_component`A small cytoplasmic, non-membranous RNA/protein complex aggregate in the primordial germ cells of many higher eukaryotes. [GOC:dph, GOC:kmv, PMID:11262230];GO:0009880//embryonic pattern spe…	-	-	-	NP_001254326.1//Muscle EXcess`[Caenorhabditis elegans]	-	-	tr|G2HJZ1|G2HJZ1_CAEEL//Muscle EXcess {ECO:0000313|EMBL:CCD31132.1} OS=Caenorhabditis elegans {ECO:0000313|WormBase:W03C9.7b} PE=1
gene-CELE_C25A11.10.t7	S4L_S4M_S4H	BC	8.04305285702996	0.5998669984037	4.32016458599145e-08	2.76666040189759e-06	Up	gene-CELE_C25A11.10	-	-	-	-	-	NP_509539.2//BTB domain-containing protein`[Caenorhabditis elegans]	-	-	tr|Q18140|Q18140_CAEEL//BTB domain-containing protein {ECO:0000313|EMBL:CCD62268.1} OS=Caenorhabditis elegans {ECO:0000313|EMBL:CCD62268.1} PE=1
NM_001267427.5	S4L_S4M_S4H	BC	8.04210885891867	0.599060178084066	4.32016458599145e-08	2.76666040189759e-06	Up	gene-CELE_Y46G5A.1	-	GO:0090630//activation of GTPase activity`biological_process`Any process that initiates the activity of an inactive GTPase through the replacement of GDP by GTP. [GOC:dph, GOC:mah, GOC:tb];GO:0006886//intracellular protein transport`biological_process`The directed movement of proteins in a cell, including the movement of proteins between specific compartments or structures within a cell, such as …	K20133//USP6NL`USP6 N-terminal-like protein	-	-	NP_001254356.1//Rab-GAP TBC domain-containing protein`[Caenorhabditis elegans]	PF00566.21//RabGAP-TBC`Rab-GTPase-TBC domain	-	tr|B7FAS5|B7FAS5_CAEEL//Rab-GAP TBC domain-containing protein {ECO:0000313|EMBL:CAT01079.1} OS=Caenorhabditis elegans {ECO:0000313|WormBase:Y46G5A.1c} PE=1
gene-CELE_F25B4.5.t1	S4L_S4M_S4H	BC	8.04147701836253	0.597439967609164	4.32016458599145e-08	2.76666040189759e-06	Up	gene-CELE_F25B4.5	-	GO:0005685//U1 snRNP`cellular_component`A ribonucleoprotein complex that contains small nuclear RNA U1, a heptameric ring of Sm proteins, as well as several proteins that are unique to the U1 snRNP, most of which remain associated with the U1 snRNA both while the U1 snRNP is free or assembled into a series of spliceosomal complexes. [GOC:krc, GOC:mah, ISBN:0879695897];GO:0000243//commitment compl…	K13217//PRPF39, PRP39`pre-mRNA-processing factor 39	-	KOG1258//mRNA processing protein`RNA processing and modification`[A]	NP_504495.1//uncharacterized protein CELE_F25B4.5`[Caenorhabditis elegans]	-	-	tr|Q22961|Q22961_CAEEL//Yeast PRP (Splicing factor) related {ECO:0000313|EMBL:CCD64507.1} OS=Caenorhabditis elegans {ECO:0000313|WormBase:F25B4.5} PE=1
gene-CELE_F36A2.1.t3	S4L_S4M_S4H	BC	8.03705176259726	0.594747607342024	4.32016458599145e-08	2.76666040189759e-06	Up	gene-CELE_F36A2.1	-	GO:0031124//mRNA 3'-end processing`biological_process`Any process involved in forming the mature 3' end of an mRNA molecule. [GOC:mah];GO:0016591//RNA polymerase II, holoenzyme`cellular_component`A nuclear DNA-directed RNA polymerase complex containing an RNA polymerase II core enzyme as well as additional proteins and transcription factor complexes, that are capable of promoter recognition and t…	K15559//RTT103`regulator of Ty1 transposition protein 103	-	KOG2669//Regulator of nuclear mRNA`RNA processing and modification`[A]	NP_001122472.1//CID domain-containing protein`[Caenorhabditis elegans]	PF04818.16//CID`CID domain	-	tr|A5Z2V1|A5Z2V1_CAEEL//CID domain-containing protein {ECO:0000313|EMBL:CAN99680.1} OS=Caenorhabditis elegans {ECO:0000313|WormBase:F36A2.1d} PE=1
gene-CELE_M03C11.3.t1	S4L_S4M_S4H	BC	8.03394701084277	0.591010722472539	4.32016458599145e-08	2.76666040189759e-06	Up	gene-CELE_M03C11.3	-	-	-	-	-	NP_001255076.1//Uncharacterized protein CELE_M03C11.3`[Caenorhabditis elegans]	-	-	tr|H2FLG4|H2FLG4_CAEEL//Uncharacterized protein {ECO:0000313|EMBL:CCF23352.1} OS=Caenorhabditis elegans {ECO:0000313|EMBL:CCF23352.1, ECO:0000313|WormBase:M03C11.3a} PE=1
gene-CELE_Y73B3A.3.t4	S4L_S4M_S4H	BC	8.03290715477496	0.590122990308177	4.32016458599145e-08	2.76666040189759e-06	Up	gene-CELE_Y73B3A.3	-	GO:0005615//extracellular space`cellular_component`That part of a multicellular organism outside the cells proper, usually taken to be outside the plasma membranes, and occupied by fluid. [ISBN:0198547684]	K09666//POMGNT1`beta-1,2-N-acetylglucosaminyltransferase [EC:2.4.1.-]	ko00515//Mannose type O-glycan biosynthesis`Metabolism`Glycan biosynthesis and metabolism;ko01100//Metabolic pathways`Metabolism`Global and overview maps	-	NP_500183.2//Uncharacterized protein CELE_M70.4`[Caenorhabditis elegans]	PF15711.8//ILEI`Interleukin-like EMT inducer	-	tr|Q688B0|Q688B0_CAEEL//Uncharacterized protein {ECO:0000313|EMBL:CCD66977.1} OS=Caenorhabditis elegans {ECO:0000313|EMBL:CCD66977.1, ECO:0000313|WormBase:M70.4a} PE=1
NM_001306232.3	S4L_S4M_S4H	BC	8.02945378910609	0.586080582138886	4.32016458599145e-08	2.76666040189759e-06	Up	gene-CELE_Y105E8B.8	-	GO:0034975//protein folding in endoplasmic reticulum`biological_process`A protein folding process that takes place in the endoplasmic reticulum (ER). Secreted, plasma membrane and organelle proteins are folded in the ER, assisted by chaperones and foldases (protein disulphide isomerases), and additional factors required for optimal folding (ATP, Ca2+ and an oxidizing environment to allow disulfid…	K10976//ERO1LB`ERO1-like protein beta [EC:1.8.4.-]	ko04141//Protein processing in endoplasmic reticulum`Genetic Information Processing`Folding, sorting and degradation	-	NP_001293161.1//Endoplasmic reticulum oxidoreductin-1`[Caenorhabditis elegans]	PF04137.18//ERO1`Endoplasmic Reticulum Oxidoreductin 1 (ERO1)	-	tr|V6CLA8|V6CLA8_CAEEL//Endoplasmic reticulum oxidoreductin-1 {ECO:0000313|EMBL:CDK13328.1} OS=Caenorhabditis elegans {ECO:0000313|WormBase:Y105E8B.8e} PE=1
NM_001047477.7	S4L_S4M_S4H	BC	8.02685335625433	0.582757422638572	4.32016458599145e-08	2.76666040189759e-06	Up	gene-CELE_F36H1.2	-	GO:0016021//integral component of membrane`cellular_component`The component of a membrane consisting of the gene products and protein complexes having at least some part of their peptide sequence embedded in the hydrophobic region of the membrane. [GOC:dos, GOC:go_curators];GO:0030165//PDZ domain binding`molecular_function`Binding to a PDZ domain of a protein, a domain found in diverse signaling …	K12460//KIDINS220, ARMS`ankyrin repeat-rich membrane spanning protein	-	-	NP_001040942.3//ANK_REP_REGION domain-containing protein`[Caenorhabditis elegans]	PF12796.10//Ank_2`Ankyrin repeats (3 copies);PF13637.9//Ank_4`Ankyrin repeats (many copies);PF13857.9//Ank_5`Ankyrin repeats (many copies);PF07693.17//KAP_NTPase`KAP family P-loop domain	-	tr|Q20109|Q20109_CAEEL//ANK_REP_REGION domain-containing protein {ECO:0000313|EMBL:CAA92996.3} OS=Caenorhabditis elegans {ECO:0000313|WormBase:F36H1.2a} PE=1
NM_001368593.5	S4L_S4M_S4H	BC	8.03175859102192	0.5913092699132	4.87050402369737e-08	3.09013123707834e-06	Up	gene-CELE_K06A1.6	-	GO:0003951//NAD+ kinase activity`molecular_function`Catalysis of the reaction: ATP + NAD(+) = ADP + 2 H(+) + NADP(+). [EC:2.7.1.23, RHEA:18629];GO:0007205//protein kinase C-activating G protein-coupled receptor signaling pathway`biological_process`The series of molecular signals generated as a consequence of a G protein-coupled receptor binding to its physiological ligand, where the pathway proce…	K00901//dgkA, DGK`diacylglycerol kinase (ATP) [EC:2.7.1.107]	ko00561//Glycerolipid metabolism`Metabolism`Lipid metabolism;ko00564//Glycerophospholipid metabolism`Metabolism`Lipid metabolism;ko01100//Metabolic pathways`Metabolism`Global and overview maps;ko04070//Phosphatidylinositol signaling system`Environmental Information Processing`Signal transduction;ko04361//Axon regeneration`Organismal Systems`Development and regeneration	-	NP_001355400.1//Diacylglycerol kinase`[Caenorhabditis elegans]	PF00130.25//C1_1`Phorbol esters/diacylglycerol binding domain (C1 domain);PF00781.27//DAGK_cat`Diacylglycerol kinase catalytic domain;PF00609.22//DAGK_acc`Diacylglycerol kinase accessory domain	-	tr|A0A3B1DQ66|A0A3B1DQ66_CAEEL//Diacylglycerol kinase {ECO:0000256|RuleBase:RU361128} Short=DAG kinase {ECO:0000256|RuleBase:RU361128} EC=2.7.1.107 {ECO:0000256|RuleBase:RU361128} OS=Caenorhabditis elegans {ECO:0000313|WormBase:K06A1.6c} PE=1
NM_001383929.1	S4L_S4M_S4H	BC	8.02480508703466	0.583213895665148	4.87050402369737e-08	3.09013123707834e-06	Up	gene-CELE_M01B12.4	-	-	-	-	-	NP_001370572.1//Uncharacterized protein CELE_M01B12.4`[Caenorhabditis elegans]	-	-	tr|H2KZB6|H2KZB6_CAEEL//Uncharacterized protein {ECO:0000313|EMBL:CCD67365.1} OS=Caenorhabditis elegans {ECO:0000313|EMBL:CCD67365.1, ECO:0000313|WormBase:M01B12.4b} PE=1
gene-CELE_Y111B2A.22.t3	S4L_S4M_S4H	BC	8.01897074262701	0.576032913713746	4.87050402369737e-08	3.09013123707834e-06	Up	gene-CELE_Y111B2A.22	-	GO:0042393//histone binding`molecular_function`Binding to a histone, any of a group of water-soluble proteins found in association with the DNA of eukaroytic chromosomes. They are involved in the condensation and coiling of chromosomes during cell division and have also been implicated in nonspecific suppression of gene activity. [GOC:jl];GO:0009996//negative regulation of cell fate specification…	-	-	KOG0391//SNF2 family DNA-dependent ATPase`General function prediction only`[R]	NP_001367265.1//Helicase ssl-1`[Caenorhabditis elegans]	-	-	sp|Q9NEL2|SSL1_CAEEL//Helicase ssl-1 EC=3.6.4.- Swi/snf2-like protein 1 OS=Caenorhabditis elegans Name=ssl-1 ORFNames=Y111B2A.22 PE=2
NM_001313644.3	S4L_S4M_S4H	BC	3.32158539910361	1.8934093452192	5.46078387689079e-08	3.45394580213342e-06	Up	gene-CELE_K10G6.3	-	GO:0005737//cytoplasm`cellular_component`The contents of a cell excluding the plasma membrane and nucleus, but including other subcellular structures. [ISBN:0198547684];GO:0007548//sex differentiation`biological_process`The establishment of the sex of an organism by physical differentiation. [GOC:ai];GO:0007549//dosage compensation`biological_process`Compensating for the variation in the unpaired…	-	-	-	NP_001293473.1//Signal element on autosome protein 2`[Caenorhabditis elegans]	-	zf-C2H2//http://bioinfo.life.hust.edu.cn/AnimalTFDB#!/tf_detail?species=Caenorhabditis_elegans&family=zf-C2H2	sp|A0A0K3AUE4|SEA2_CAEEL//Signal element on autosome protein 2 {ECO:0000312|WormBase:K10G6.3g} OS=Caenorhabditis elegans ORFNames=K10G6.3 {ECO:0000312|WormBase:K10G6.3g} PE=1
NM_001313229.3	S4L_S4M_S4H	BC	-1.90434	4.42559297591317	5.70315302766714e-08	3.59614507679947e-06	Down	gene-CELE_M02H5.8	-	-	-	-	-	NP_001300158.1//Uncharacterized protein CELE_M02H5.8`[Caenorhabditis elegans]	PF14747.9//DUF4473`Domain of unknown function (DUF4473)	-	tr|A0A0K3AVS5|A0A0K3AVS5_CAEEL//Uncharacterized protein {ECO:0000313|EMBL:CTQ86857.1} OS=Caenorhabditis elegans {ECO:0000313|EMBL:CTQ86857.1, ECO:0000313|WormBase:M02H5.8a} PE=1
gene-CELE_C30D11.1.t1	S4L_S4M_S4H	BC	3.50178220434439	1.66806772903964	5.78203991554416e-08	3.63470380335112e-06	Up	gene-CELE_C30D11.1	-	-	K04905//KCNH2, KV11.1`potassium voltage-gated channel Eag-related subfamily H member 2	-	-	NP_001382705.1//Potassium voltage-gated channel unc-103`[Caenorhabditis elegans]	PF00520.34//Ion_trans`Ion transport protein;PF07885.19//Ion_trans_2`Ion channel;PF00027.32//cNMP_binding`Cyclic nucleotide-binding domain	-	tr|A0A8D7ZGB1|A0A8D7ZGB1_CAEEL//Potassium voltage-gated channel unc-103 {ECO:0000313|EMBL:CAG4685893.1} OS=Caenorhabditis elegans ORFNames=CELE_C30D11.1 {ECO:0000313|EMBL:CAG4685893.1} PE=4
NM_001381350.1	S4L_S4M_S4H	BC	5.13640456667133	0.870147144221042	5.83398073613009e-08	3.65613967050501e-06	Up	gene-CELE_F53G2.6	-	GO:0005737//cytoplasm`cellular_component`The contents of a cell excluding the plasma membrane and nucleus, but including other subcellular structures. [ISBN:0198547684];GO:0006606//protein import into nucleus`biological_process`The directed movement of a protein from the cytoplasm to the nucleus. [GOC:jl]	K15436//TRPO3, MTR10`transportin-3	ko03013//Nucleocytoplasmic transport`Genetic Information Processing`Translation;ko03250//Viral life cycle - HIV-1`Genetic Information Processing`Information processing in viruses	-	NP_001368720.1//Xpo1 domain-containing protein`[Caenorhabditis elegans]	-	-	tr|A0A3P6P962|A0A3P6P962_CAEEL//Xpo1 domain-containing protein {ECO:0000313|EMBL:VDJ62572.1} OS=Caenorhabditis elegans {ECO:0000313|WormBase:F53G2.6b} PE=1
NM_060681.3	S4L_S4M_S4H	BC	-2.83665	0.0652109877771623	6.05943100777061e-08	3.78585120860497e-06	Down	gene-CELE_C15C6.3	-	-	-	-	-	NP_493082.2//Uncharacterized protein CELE_C15C6.3`[Caenorhabditis elegans]	-	-	tr|Q9XVT2|Q9XVT2_CAEEL//Uncharacterized protein {ECO:0000313|EMBL:CAB02729.2} OS=Caenorhabditis elegans {ECO:0000313|EMBL:CAB02729.2} PE=1
NM_001380565.1	S4L_S4M_S4H	BC	7.98537291906941	0.544020984729044	6.20395053473446e-08	3.8526532820701e-06	Up	gene-CELE_Y116A8C.16	-	GO:0004252//serine-type endopeptidase activity`molecular_function`Catalysis of the hydrolysis of internal, alpha-peptide bonds in a polypeptide chain by a catalytic mechanism that involves a catalytic triad consisting of a serine nucleophile that is activated by a proton relay involving an acidic residue (e.g. aspartate or glutamate) and a basic residue (usually histidine). [GOC:mah, https://www.…	K19225//gluP`rhomboid protease GluP [EC:3.4.21.105]	-	-	NP_001368545.1//Rhomboid domain-containing protein`[Caenorhabditis elegans]	PF01694.25//Rhomboid`Rhomboid family	-	tr|A0A0K3AS30|A0A0K3AS30_CAEEL//Rhomboid domain-containing protein {ECO:0000313|EMBL:CTQ86669.1} OS=Caenorhabditis elegans {ECO:0000313|WormBase:Y116A8C.16f} PE=4
NM_001029478.5	S4L_S4M_S4H	BC	7.98432523872586	0.544276118262516	6.20395053473446e-08	3.8526532820701e-06	Up	gene-CELE_F41D9.3	-	GO:0050808//synapse organization`biological_process`A process that is carried out at the cellular level which results in the assembly, arrangement of constituent parts, or disassembly of a synapse, the junction between a neuron and a target (neuron, muscle, or secretory cell). [GOC:ai, GOC:pr];GO:0030424//axon`cellular_component`The long process of a neuron that conducts nerve impulses, usually a…	K17341//HMCN`hemicentin	-	-	NP_001024649.1//Wrapper/Rega-1/Klingon homolog`[Caenorhabditis elegans]	PF07679.19//I-set`Immunoglobulin I-set domain;PF13927.9//Ig_3`Immunoglobulin domain;PF00047.28//ig`Immunoglobulin domain;PF13895.9//Ig_2`Immunoglobulin domain	-	tr|Q8MPV0|Q8MPV0_CAEEL//Wrapper/Rega-1/Klingon homolog {ECO:0000313|EMBL:CCD69044.1} OS=Caenorhabditis elegans {ECO:0000313|WormBase:F41D9.3c} PE=1
gene-CELE_K08E3.8.t1	S4L_S4M_S4H	BC	7.97395379978328	0.535456456555159	7.00965839638831e-08	4.31378166718275e-06	Up	gene-CELE_K08E3.8	-	GO:0000781//chromosome, telomeric region`cellular_component`The end of a linear chromosome, required for the integrity and maintenance of the end. A chromosome telomere usually includes a region of telomerase-encoded repeats the length of which rarely exceeds 20 bp each and that permits the formation of a telomeric loop (T-loop). The telomeric repeat region is usually preceded by a sub-telomeric …	K09188//MLL3`[histone H3]-lysine4 N-trimethyltransferase MLL3 [EC:2.1.1.354]	ko00310//Lysine degradation`Metabolism`Amino acid metabolism;ko01100//Metabolic pathways`Metabolism`Global and overview maps	-	NP_001380122.1//POT1PC domain-containing protein`[Caenorhabditis elegans]	PF16686.8//POT1PC`ssDNA-binding domain of telomere protection protein	-	tr|J7SA53|J7SA53_CAEEL//POT1PC domain-containing protein {ECO:0000313|EMBL:CCM09397.1} OS=Caenorhabditis elegans {ECO:0000313|EMBL:CCM09397.1} PE=3
NM_001375199.1	S4L_S4M_S4H	BC	7.96826300835807	0.529474444474858	7.00965839638831e-08	4.31378166718275e-06	Up	gene-CELE_T01B4.2	-	GO:0030322//stabilization of membrane potential`biological_process`The accomplishment of a non-fluctuating membrane potential, the electric potential existing across any membrane arising from charges in the membrane itself and from the charges present in the media on either side of the membrane. [GOC:jl, ISBN:0198506732];GO:0071805//potassium ion transmembrane transport`biological_process`A proce…	K20007//KCNK18, K2P18.1`potassium channel subfamily K member 18	-	KOG1418//Tandem pore domain K+ channel`Inorganic ion transport and metabolism`[P]	NP_001361830.1//TWiK family of potassium channels`[Caenorhabditis elegans]	PF07885.19//Ion_trans_2`Ion channel	-	tr|Q22043|Q22043_CAEEL//TWiK family of potassium channels {ECO:0000313|EMBL:CAA93876.2} OS=Caenorhabditis elegans {ECO:0000313|WormBase:T01B4.2a} PE=3
NM_001381807.1	S4L_S4M_S4H	BC	7.96394756463473	0.523475925623002	7.00965839638831e-08	4.31378166718275e-06	Up	gene-CELE_C46F11.1	-	GO:0006937//regulation of muscle contraction`biological_process`Any process that modulates the frequency, rate or extent of muscle contraction. [GOC:go_curators];GO:0006813//potassium ion transport`biological_process`The directed movement of potassium ions (K+) into, out of or within a cell, or between cells, by means of some agent such as a transporter or pore. [GOC:ai];GO:0015459//potassium cha…	K26151//MFSD11`MFS transporter, NAG-T family, sugar:H+ symporter	-	KOG3097//Predicted membrane protein`Function unknown`[S]	NP_001021218.1//Putative potassium channel regulatory protein unc-93`[Caenorhabditis elegans]	PF05978.19//UNC-93`Ion channel regulatory protein UNC-93	-	sp|Q93380|UNC93_CAEEL//Putative potassium channel regulatory protein unc-93 Uncoordinated protein 93 OS=Caenorhabditis elegans Name=unc-93 ORFNames=C46F11.1 PE=1
NM_001361735.3	S4L_S4M_S4H	BC	2.86704358913001	2.59811461149663	7.91751855369094e-08	4.83412402864789e-06	Up	gene-CELE_C14B9.8	-	GO:0005516//calmodulin binding`molecular_function`Binding to calmodulin, a calcium-binding protein with many roles, both in the calcium-bound and calcium-free states. [GOC:krc];GO:0005977//glycogen metabolic process`biological_process`The chemical reactions and pathways involving glycogen, a polydisperse, highly branched glucan composed of chains of D-glucose residues in alpha-(1->4) glycosidic l…	K07190//PHKA_B`phosphorylase kinase alpha/beta subunit	ko04020//Calcium signaling pathway`Environmental Information Processing`Signal transduction	-	NP_001348739.1//Phosphorylase b kinase regulatory subunit`[Caenorhabditis elegans]	PF00723.24//Glyco_hydro_15`Glycosyl hydrolases family 15;PF19292.2//KPBB_C`Phosphorylase b kinase C-terminal domain	-	tr|A0A2K5ATT8|A0A2K5ATT8_CAEEL//Phosphorylase b kinase regulatory subunit {ECO:0000256|RuleBase:RU364123} OS=Caenorhabditis elegans {ECO:0000313|EMBL:SPC47534.1} PE=1
NM_001029379.5	S4L_S4M_S4H	BC	7.96664669720094	0.529249410937418	7.92595361160245e-08	4.83412402864789e-06	Up	gene-CELE_F11C1.6	-	GO:0009755//hormone-mediated signaling pathway`biological_process`A series of molecular signals mediated by the detection of a hormone. [GOC:sm];GO:0018996//molting cycle, collagen and cuticulin-based cuticle`biological_process`The periodic shedding of part or all of a collagen and cuticulin-based cuticle, which is then replaced by a new collagen and cuticulin-based cuticle. An example of this is…	K08027//NR5A2, FTF`nuclear receptor subfamily 5 group A member 2	-	KOG4218//Nuclear hormone receptor betaFTZ-F1`Transcription`[K]	NP_001024550.1//Nuclear hormone receptor family member nhr-25`[Caenorhabditis elegans]	PF00105.21//zf-C4`Zinc finger, C4 type (two domains)	SF-like//http://bioinfo.life.hust.edu.cn/AnimalTFDB#!/tf_detail?species=Caenorhabditis_elegans&family=SF-like	sp|Q19345|NHR25_CAEEL//Nuclear hormone receptor family member nhr-25 OS=Caenorhabditis elegans ORFNames=F11C1.6 {ECO:0000312|WormBase:F11C1.6b} PE=1
NM_063703.5	S4L_S4M_S4H	BC	7.94805241492182	0.508788582027075	7.92595361160245e-08	4.83412402864789e-06	Up	gene-CELE_ZK1321.2	-	GO:0034765//regulation of ion transmembrane transport`biological_process`Any process that modulates the frequency, rate or extent of the directed movement of ions from one side of a membrane to the other. [GOC:mah];GO:0071805//potassium ion transmembrane transport`biological_process`A process in which a potassium ion is transported from one side of a membrane to the other. [GOC:mah];GO:0016021//i…	K04874//KCNA1, KV1.1`potassium voltage-gated channel Shaker-related subfamily A member 1	-	KOG1545//Voltage-gated shaker-like K+ channel KCNA`Inorganic ion transport and metabolism`[P]	NP_496104.2//Potassium voltage-gated channel protein shk-1`[Caenorhabditis elegans]	PF02214.25//BTB_2`BTB/POZ domain;PF00520.34//Ion_trans`Ion transport protein;PF07885.19//Ion_trans_2`Ion channel	MYB//http://bioinfo.life.hust.edu.cn/AnimalTFDB#!/tf_detail?species=Poecilia_formosa&family=MYB	sp|Q8I4B0|KCNSK_CAEEL//Potassium voltage-gated channel protein shk-1 OS=Caenorhabditis elegans Name=shk-1 {ECO:0000312|EMBL:CAA88477.2} ORFNames=ZK1321.2 PE=2
NM_060605.2	S4L_S4M_S4H	BC	-1.93062	3.39406961272157	8.38014520824298e-08	5.09597376120247e-06	Down	gene-CELE_Y47H9C.1	-	-	-	-	-	NP_493006.1//Uncharacterized protein CELE_Y47H9C.1`[Caenorhabditis elegans]	PF03409.18//Glycoprotein`Transmembrane glycoprotein	-	tr|Q9XWE2|Q9XWE2_CAEEL//Uncharacterized protein {ECO:0000313|EMBL:CAA21732.1} OS=Caenorhabditis elegans {ECO:0000313|EMBL:CAA21732.1, ECO:0000313|WormBase:Y47H9C.1} PE=1
rna-CELE_F15A4.8-3	S4L_S4M_S4H	BC	7.95440445424401	0.521134381368671	8.96884224470802e-08	5.43782497398821e-06	Up	gene-CELE_F15A4.8	-	GO:0016021//integral component of membrane`cellular_component`The component of a membrane consisting of the gene products and protein complexes having at least some part of their peptide sequence embedded in the hydrophobic region of the membrane. [GOC:dos, GOC:go_curators];GO:0005975//carbohydrate metabolic process`biological_process`The chemical reactions and pathways involving carbohydrates, a…	K01183//E3.2.1.14`chitinase [EC:3.2.1.14]	ko00520//Amino sugar and nucleotide sugar metabolism`Metabolism`Carbohydrate metabolism;ko01100//Metabolic pathways`Metabolism`Global and overview maps	KOG2806//Chitinase`Carbohydrate transport and metabolism`[G]	NP_496021.1//Glyco_18 domain-containing protein`[Caenorhabditis elegans]	PF00704.31//Glyco_hydro_18`Glycosyl hydrolases family 18	-	tr|Q21857|Q21857_CAEEL//Glyco_18 domain-containing protein {ECO:0000313|EMBL:CAA93861.1} OS=Caenorhabditis elegans {ECO:0000313|WormBase:R09D1.1} PE=4
gene-CELE_F42G2.5.t2	S4L_S4M_S4H	BC	4.37961428104131	1.02800504100213	9.24923617755975e-08	5.59128604680625e-06	Up	gene-CELE_F42G2.5	-	GO:0005856//cytoskeleton`cellular_component`Any of the various filamentous elements that form the internal framework of cells, and typically remain after treatment of the cells with mild detergent to remove membrane constituents and soluble components of the cytoplasm. The term embraces intermediate filaments, microfilaments, microtubules, the microtrabecular lattice, and other structures charact…	K10707//VAPB, ALS8`vesicle-associated membrane protein-associated protein B	-	KOG0439//VAMP-associated protein involved in inositol metabolism`Intracellular trafficking, secretion, and vesicular transport`[U];KOG4185//Predicted E3 ubiquitin ligase`Posttranslational modification, protein turnover, chaperones`[O]	NP_494271.1//Major sperm protein`[Caenorhabditis elegans]	PF00635.29//Motile_Sperm`MSP (Major sperm protein) domain;PF13639.9//zf-RING_2`Ring finger domain;PF14634.9//zf-RING_5`zinc-RING finger domain	-	tr|O17099|O17099_CAEEL//Major sperm protein {ECO:0000256|RuleBase:RU003425} OS=Caenorhabditis elegans {ECO:0000313|EMBL:CCD70285.1, ECO:0000313|WormBase:F42G2.5} PE=1
NM_001267334.3	S4L_S4M_S4H	BC	4.00663054641582	1.20886152499726	9.45145956922968e-08	5.6967282633007e-06	Up	gene-CELE_C52A11.4	-	GO:1903104//regulation of insulin receptor signaling pathway involved in determination of adult lifespan`biological_process`Any process that modulates the frequency, rate or extent of insulin receptor signaling pathway involved in determination of adult lifespan. [GO_REF:0000058, GOC:kmv, GOC:TermGenie, PMID:19853560];GO:0032794//GTPase activating protein binding`molecular_function`Binding to a G…	K06095//MPDZ, MUPP1, Patj`multiple PDZ domain protein	-	KOG3528//FOG: PDZ domain`Function unknown`[S]	NP_001254262.1//Multiple PDZ domain protein`[Caenorhabditis elegans]	PF00595.27//PDZ`PDZ domain;PF17820.4//PDZ_6`PDZ domain	-	tr|G5ECZ8|G5ECZ8_CAEEL//Multiple PDZ domain protein {ECO:0000313|EMBL:CAM82811.3} OS=Caenorhabditis elegans {ECO:0000313|EMBL:CAM82811.3} PE=1
NM_001268665.4	S4L_S4M_S4H	BC	7.93594445327181	0.50087985893109	1.01567683698349e-07	6.06829895635649e-06	Up	gene-CELE_C29E6.1	-	GO:0098591//external side of apical plasma membrane`cellular_component`The leaflet the apical region of the plasma membrane that faces away from the cytoplasm and any proteins embedded or anchored in it or attached to its surface. [GOC:ab, GOC:dos];GO:0048613//embryonic ectodermal digestive tract morphogenesis`biological_process`The process, occurring during the embryonic phase, by which the anat…	K22023//MUC6_19`mucin-6/19	-	-	NP_001255594.1//Protein let-653`[Caenorhabditis elegans]	PF00024.29//PAN_1`PAN domain	-	sp|Q27394|LE653_CAEEL//Protein let-653 {ECO:0000305} Lethal protein 653 {ECO:0000312|WormBase:C29E6.1a} Precursor OS=Caenorhabditis elegans ORFNames=C29E6.1 {ECO:0000312|WormBase:C29E6.1a} PE=1
NM_001356861.5	S4L_S4M_S4H	BC	7.92742623910557	0.492479010948785	1.01567683698349e-07	6.06829895635649e-06	Up	gene-CELE_T19D12.1	-	GO:0016021//integral component of membrane`cellular_component`The component of a membrane consisting of the gene products and protein complexes having at least some part of their peptide sequence embedded in the hydrophobic region of the membrane. [GOC:dos, GOC:go_curators]	-	-	-	NP_001343782.1//Uncharacterized protein CELE_T19D12.1`[Caenorhabditis elegans]	-	-	tr|A0A2C9C327|A0A2C9C327_CAEEL//Uncharacterized protein {ECO:0000313|EMBL:SOF58774.1} OS=Caenorhabditis elegans {ECO:0000313|EMBL:SOF58774.1, ECO:0000313|WormBase:T19D12.1b} PE=1
NM_001377790.1	S4L_S4M_S4H	BC	7.92338434829232	0.489057070488391	1.01567683698349e-07	6.06829895635649e-06	Up	gene-CELE_F26G1.6	-	GO:0016021//integral component of membrane`cellular_component`The component of a membrane consisting of the gene products and protein complexes having at least some part of their peptide sequence embedded in the hydrophobic region of the membrane. [GOC:dos, GOC:go_curators];GO:0046872//metal ion binding`molecular_function`Binding to a metal ion. [GOC:ai];GO:0004222//metalloendopeptidase activity`…	K08635//MMEL1, NEP`neprilysin [EC:3.4.24.11]	-	-	NP_001364536.1//NEPrilysin metallopeptidase family`[Caenorhabditis elegans]	PF05649.16//Peptidase_M13_N`Peptidase family M13;PF01431.24//Peptidase_M13`Peptidase family M13	-	tr|A0A5S9MND8|A0A5S9MND8_CAEEL//NEPrilysin metallopeptidase family {ECO:0000313|EMBL:CAA0059154.1} OS=Caenorhabditis elegans {ECO:0000313|WormBase:F26G1.6a} PE=3
gene-CELE_Y54F10AM.2.t1	S4L_S4M_S4H	BC	3.12295599943015	2.01640764498114	1.0326448525233e-07	6.14718855817922e-06	Up	gene-CELE_Y54F10AM.2	-	GO:0005737//cytoplasm`cellular_component`The contents of a cell excluding the plasma membrane and nucleus, but including other subcellular structures. [ISBN:0198547684];GO:0007631//feeding behavior`biological_process`Behavior associated with the intake of food. [GOC:mah];GO:0001540//amyloid-beta binding`molecular_function`Binding to an amyloid-beta peptide/protein. [GOC:hjd];GO:0005634//nucleus`c…	K04530//APBB2, FE65L`amyloid beta A4 precursor protein-binding family B member 2	-	-	NP_001022906.1//Protein Fe65 homolog`[Caenorhabditis elegans]	PF00640.26//PID`Phosphotyrosine interaction domain (PTB/PID)	-	sp|Q9BKZ9|FEH1_CAEEL//Protein Fe65 homolog {ECO:0000312|WormBase:Y54F10AM.2a} OS=Caenorhabditis elegans ORFNames=Y54F10AM.2 {ECO:0000312|WormBase:Y54F10AM.2a} PE=1
NM_001347287.3	S4L_S4M_S4H	BC	2.62109380190663	3.30827787401933	1.0348802286497e-07	6.14718855817922e-06	Up	gene-CELE_D2085.5	-	GO:0090630//activation of GTPase activity`biological_process`Any process that initiates the activity of an inactive GTPase through the replacement of GDP by GTP. [GOC:dph, GOC:mah, GOC:tb];GO:0005096//GTPase activator activity`molecular_function`Binds to and increases the activity of a GTPase, an enzyme that catalyzes the hydrolysis of GTP. [GOC:mah];GO:0051056//regulation of small GTPase mediate…	K25769//RALGAPB`Ral GTPase-activating protein subunit beta	-	-	NP_001334204.1//Heterodimeric GTPase Activating Protein subunit`[Caenorhabditis elegans]	PF20412.1//RALGAPB_N`RALGAPB N-terminal domain	-	tr|A0A1I6CM55|A0A1I6CM55_CAEEL//Heterodimeric GTPase Activating Protein subunit {ECO:0000313|EMBL:SFQ94273.1} OS=Caenorhabditis elegans {ECO:0000313|WormBase:D2085.5l} PE=1
NM_064533.4	S4L_S4M_S4H	BC	-2.3155	0.961886764069304	1.05998820167072e-07	6.27813243261215e-06	Down	gene-CELE_F01D5.3	-	GO:0045087//innate immune response`biological_process`Innate immune responses are defense responses mediated by germline encoded components that directly recognize components of potential pathogens. [GO_REF:0000022, GOC:add, GOC:ebc, GOC:mtg_sensu]	-	-	-	NP_496934.1//Uncharacterized protein CELE_F01D5.3`[Caenorhabditis elegans]	PF01549.27//ShK`ShK domain-like	-	tr|Q9XVB4|Q9XVB4_CAEEL//Uncharacterized protein {ECO:0000313|EMBL:CAB04036.1} OS=Caenorhabditis elegans {ECO:0000313|EMBL:CAB04036.1, ECO:0000313|WormBase:F01D5.3} PE=4
NM_001083211.4	S4L_S4M_S4H	BC	3.43565746956675	1.60514236469953	1.11205095804457e-07	6.56751016807127e-06	Up	gene-CELE_F13H10.3	-	GO:0003333//amino acid transmembrane transport`biological_process`The process in which an amino acid is transported across a membrane. [GOC:dph, GOC:tb];GO:0031902//late endosome membrane`cellular_component`The lipid bilayer surrounding a late endosome. [GOC:pz];GO:0005765//lysosomal membrane`cellular_component`The lipid bilayer surrounding the lysosome and separating its contents from the cell c…	K14995//SLC38A9`solute carrier family 38 (sodium-coupled neutral amino acid transporter), member 9	ko04150//mTOR signaling pathway`Environmental Information Processing`Signal transduction	KOG1305//Amino acid transporter protein`Amino acid transport and metabolism`[E]	NP_741486.1//Sodium-coupled neutral amino acid transporter 9 homolog`[Caenorhabditis elegans]	PF01490.21//Aa_trans`Transmembrane amino acid transporter protein	-	sp|Q19425|S38A9_CAEEL//Sodium-coupled neutral amino acid transporter 9 homolog OS=Caenorhabditis elegans ORFNames=F13H10.3 PE=3
NM_171850.7	S4L_S4M_S4H	BC	2.60466558920572	3.33268771339302	1.13713568775762e-07	6.69635679575197e-06	Up	gene-CELE_F28B12.2	-	GO:0055059//asymmetric neuroblast division`biological_process`The process resulting in the physical partitioning and separation of a neuroblast into two daughter cells with different developmental potentials. [GOC:dph];GO:0030182//neuron differentiation`biological_process`The process in which a relatively unspecialized cell acquires specialized features of a neuron. [GOC:mah];GO:0001223//transcri…	K09448//TEAD`transcriptional enhancer factor	ko04392//Hippo signaling pathway - multiple species`Environmental Information Processing`Signal transduction	KOG3841//TEF-1 and related transcription factor, TEAD family`Transcription`[K]	NP_741007.2//Transcription enhancer factor-like protein egl-44`[Caenorhabditis elegans]	PF01285.21//TEA`TEA/ATTS domain;PF17725.4//YBD`YAP binding domain	TEA//http://bioinfo.life.hust.edu.cn/AnimalTFDB#!/tf_detail?species=Caenorhabditis_elegans&family=TEA	sp|Q19849|EGL44_CAEEL//Transcription enhancer factor-like protein egl-44 Egg-laying defective protein 44 OS=Caenorhabditis elegans Name=egl-44 ORFNames=F28B12.2 PE=1
NM_001307152.3	S4L_S4M_S4H	BC	7.9174594783545	0.484039075370043	1.15110041524796e-07	6.75916928644023e-06	Up	gene-CELE_Y64G10A.7	-	GO:0005509//calcium ion binding`molecular_function`Binding to a calcium ion (Ca2+). [GOC:ai];GO:0040017//positive regulation of locomotion`biological_process`Any process that activates or increases the frequency, rate or extent of locomotion of a cell or organism. [GOC:go_curators]	K24333//MEGF6`multiple epidermal growth factor-like domains protein 6	-	-	NP_001294081.1//Uncharacterized protein CELE_Y64G10A.7`[Caenorhabditis elegans]	PF14670.9//FXa_inhibition`Coagulation Factor Xa inhibitory site;PF12662.10//cEGF`Complement Clr-like EGF-like;PF07645.18//EGF_CA`Calcium-binding EGF domain	-	tr|N1NTK8|N1NTK8_CAEEL//Uncharacterized protein {ECO:0000313|EMBL:CCW45990.1} OS=Caenorhabditis elegans {ECO:0000313|EMBL:CCW45990.1, ECO:0000313|WormBase:Y64G10A.7d} PE=4
NM_001313465.3	S4L_S4M_S4H	BC	-1.92827	2.78857806558881	1.29942161650914e-07	7.60110135150114e-06	Down	gene-CELE_F25H5.1	-	GO:0008270//zinc ion binding`molecular_function`Binding to a zinc ion (Zn). [GOC:ai]	K04511//PRICKLE`prickle	ko04310//Wnt signaling pathway`Environmental Information Processing`Signal transduction	KOG1704//FOG: LIM domain`Cytoskeleton`[Z];KOG1704//FOG: LIM domain`General function prediction only`[R];KOG1704//FOG: LIM domain`Signal transduction mechanisms`[T]	NP_001300394.1//LIM domain family`[Caenorhabditis elegans]	PF06297.17//PET`PET Domain;PF00412.25//LIM`LIM domain	-	tr|A0A0K3AQM0|A0A0K3AQM0_CAEEL//LIM domain family {ECO:0000313|EMBL:CTQ86334.1} OS=Caenorhabditis elegans {ECO:0000313|WormBase:F25H5.1i} PE=1
NM_001307070.3	S4L_S4M_S4H	BC	7.90966182449001	0.477442346766298	1.30561053810003e-07	7.60110135150114e-06	Up	gene-CELE_Y37A1B.11	-	GO:0030322//stabilization of membrane potential`biological_process`The accomplishment of a non-fluctuating membrane potential, the electric potential existing across any membrane arising from charges in the membrane itself and from the charges present in the media on either side of the membrane. [GOC:jl, ISBN:0198506732];GO:0071805//potassium ion transmembrane transport`biological_process`A proce…	K05323//KCNKN`potassium channel subfamily K, invertebrate	-	-	NP_001255775.1//Uncharacterized protein CELE_Y37A1B.11`[Caenorhabditis elegans]	PF07885.19//Ion_trans_2`Ion channel	-	tr|A0A061AL62|A0A061AL62_CAEEL//Uncharacterized protein {ECO:0000313|EMBL:CDR32782.1} OS=Caenorhabditis elegans {ECO:0000313|WormBase:Y37A1B.11c} PE=1
NM_001307099.3	S4L_S4M_S4H	BC	7.9035950859712	0.473493311378813	1.30561053810003e-07	7.60110135150114e-06	Up	gene-CELE_C33D9.1	-	GO:0005737//cytoplasm`cellular_component`The contents of a cell excluding the plasma membrane and nucleus, but including other subcellular structures. [ISBN:0198547684];GO:0035150//regulation of tube size`biological_process`Ensuring that a tube is of the correct length and diameter. Tube size must be maintained not only during tube formation, but also throughout development and in some physiologi…	K05723//FGD4`FYVE, RhoGEF and PH domain containing 4	-	KOG4424//Predicted Rho/Rac guanine nucleotide exchange factor/faciogenital dysplasia protein 3`Signal transduction mechanisms`[T]	NP_001294029.1//Uncharacterized protein CELE_C33D9.1`[Caenorhabditis elegans]	PF00621.23//RhoGEF`RhoGEF domain;PF00169.32//PH`PH domain	-	tr|G5ECM5|G5ECM5_CAEEL//Putative GDP-GTP exchange factor {ECO:0000313|EMBL:BAB43906.1} Rho guanine nucleotide exchange factor FGD-1 {ECO:0000313|EMBL:AAL50361.1} OS=Caenorhabditis elegans {ECO:0000313|EMBL:CAD30432.1} PE=1
gene-CELE_C25A11.10.t6	S4L_S4M_S4H	BC	7.88813527599838	0.456831304991215	1.48204439460004e-07	8.5313302748704e-06	Up	gene-CELE_C25A11.10	-	-	-	-	-	NP_509539.2//BTB domain-containing protein`[Caenorhabditis elegans]	-	-	tr|Q18140|Q18140_CAEEL//BTB domain-containing protein {ECO:0000313|EMBL:CCD62268.1} OS=Caenorhabditis elegans {ECO:0000313|EMBL:CCD62268.1} PE=1
gene-CELE_D1037.1.t4	S4L_S4M_S4H	BC	7.87965806800388	0.449669403277212	1.48204439460004e-07	8.5313302748704e-06	Up	gene-CELE_D1037.1	-	GO:0048024//regulation of mRNA splicing, via spliceosome`biological_process`Any process that modulates the frequency, rate or extent of mRNA splicing via a spliceosomal mechanism. [GOC:jid];GO:0003723//RNA binding`molecular_function`Binding to an RNA molecule or a portion thereof. [GOC:jl, GOC:mah];GO:0051726//regulation of cell cycle`biological_process`Any process that modulates the rate or exte…	K23718//SON`protein SON	-	-	NP_491200.1//Uncharacterized protein CELE_D1037.1`[Caenorhabditis elegans]	-	-	tr|Q9TYS1|Q9TYS1_CAEEL//Uncharacterized protein {ECO:0000313|EMBL:CCD68348.1} OS=Caenorhabditis elegans {ECO:0000313|EMBL:CCD68348.1, ECO:0000313|WormBase:D1037.1} PE=1
gene-CELE_K07A1.7.t1	S4L_S4M_S4H	BC	7.87874988442527	0.447679208332022	1.48204439460004e-07	8.5313302748704e-06	Up	gene-CELE_K07A1.7	-	-	K23049//HECA, HDC`headcase protein	-	KOG3816//Cell differentiation regulator of the Headcase family`Signal transduction mechanisms`[T]	NP_001379194.1//Headcase domain-containing protein`[Caenorhabditis elegans]	PF16002.8//Headcase`Headcase protein	-	tr|P90912|P90912_CAEEL//Headcase domain-containing protein {ECO:0000313|EMBL:CAB03168.2} OS=Caenorhabditis elegans {ECO:0000313|WormBase:K07A1.7} PE=4
NM_001026918.5	S4L_S4M_S4H	BC	7.8648586549246	0.432203268486936	1.48204439460004e-07	8.5313302748704e-06	Up	gene-CELE_F14F11.1	-	GO:0034765//regulation of ion transmembrane transport`biological_process`Any process that modulates the frequency, rate or extent of the directed movement of ions from one side of a membrane to the other. [GOC:mah];GO:0071805//potassium ion transmembrane transport`biological_process`A process in which a potassium ion is transported from one side of a membrane to the other. [GOC:mah];GO:0016021//i…	K04887//KCNC1, KV3.1`potassium voltage-gated channel Shaw-related subfamily C member 1	-	KOG3713//Voltage-gated K+ channel KCNB/KCNC`Inorganic ion transport and metabolism`[P]	NP_001022089.1//BTB domain-containing protein`[Caenorhabditis elegans]	PF02214.25//BTB_2`BTB/POZ domain;PF00520.34//Ion_trans`Ion transport protein;PF07885.19//Ion_trans_2`Ion channel	MYB//http://bioinfo.life.hust.edu.cn/AnimalTFDB#!/tf_detail?species=Poecilia_formosa&family=MYB	tr|G5EC00|G5EC00_CAEEL//BTB domain-containing protein {ECO:0000313|EMBL:CAE48498.1} OS=Caenorhabditis elegans {ECO:0000313|WormBase:F14F11.1h} PE=4
NM_001129138.4	S4L_S4M_S4H	BC	-1.84028	4.6655056573874	1.49239452040401e-07	8.56684619233599e-06	Down	gene-CELE_F33H12.7	-	-	-	-	-	NP_001122610.1//Uncharacterized protein CELE_F33H12.7`[Caenorhabditis elegans]	-	-	tr|A7DT42|A7DT42_CAEEL//Uncharacterized protein {ECO:0000313|EMBL:CCD68473.1} OS=Caenorhabditis elegans {ECO:0000313|EMBL:CCD68473.1, ECO:0000313|WormBase:F33H12.7} PE=4
gene-CELE_T27D12.2.t3	S4L_S4M_S4H	BC	3.51791645078278	1.43834628645095	1.89941125769085e-07	1.08728030457706e-05	Up	gene-CELE_T27D12.2	-	-	K05011//CLCN2`chloride channel 2	-	-	NP_001382723.1//Chloride channel protein`[Caenorhabditis elegans]	PF00654.23//Voltage_CLC`Voltage gated chloride channel	-	tr|A0A8D9I7J7|A0A8D9I7J7_CAEEL//Chloride channel protein {ECO:0000313|EMBL:CAG8860240.1} OS=Caenorhabditis elegans ORFNames=CELE_T27D12.2 {ECO:0000313|EMBL:CAG8860240.1} PE=4
gene-CELE_H39E23.3.t15	S4L_S4M_S4H	BC	7.85540212595354	0.427976492231702	1.91432460661179e-07	1.09276473992467e-05	Up	gene-CELE_H39E23.3	-	GO:0008017//microtubule binding`molecular_function`Binding to a microtubule, a filament composed of tubulin monomers. [GOC:krc]	-	-	-	NP_001024021.1//Uncharacterized protein CELE_H39E23.3`[Caenorhabditis elegans]	-	-	tr|Q564Q6|Q564Q6_CAEEL//Uncharacterized protein {ECO:0000313|EMBL:CAI79216.1} OS=Caenorhabditis elegans {ECO:0000313|EMBL:CAI79216.1, ECO:0000313|WormBase:H39E23.3} PE=4
NM_069158.5	S4L_S4M_S4H	BC	2.34914481205155	5.14539402616379	1.97530943316628e-07	1.12444489482991e-05	Up	gene-CELE_C53B4.4	-	GO:1990456//mitochondrion-endoplasmic reticulum membrane tethering`biological_process`The attachment of a mitochondrion and an endoplasmic reticulum via molecular tethers that physically bridge their respective membranes and attach them to each other. The tethering may facilitate exchange of metabolites between the organelles. [PMID:19556461, PMID:27875684];GO:0006869//lipid transport`biological_…	K24060//PDZD8`PDZ domain-containing protein 8	-	-	NP_501559.2//PDZ Domain containing`[Caenorhabditis elegans]	PF17820.4//PDZ_6`PDZ domain	-	tr|Q7JM28|Q7JM28_CAEEL//PDZ Domain containing {ECO:0000313|EMBL:CAA92457.3} OS=Caenorhabditis elegans {ECO:0000313|EMBL:CAA92457.3} PE=1
NM_001268947.3	S4L_S4M_S4H	BC	3.90566184432422	1.11305014806422	2.05029974309042e-07	1.1639000729959e-05	Up	gene-CELE_Y105C5A.15	-	GO:0005634//nucleus`cellular_component`A membrane-bounded organelle of eukaryotic cells in which chromosomes are housed and replicated. In most cells, the nucleus contains all of the cell's chromosomes except the organellar chromosomes, and is the site of RNA synthesis and processing. In some species, or in specialized cell types, RNA metabolism or DNA replication may be absent. [GOC:go_curators]…	K24637//ZBED1`zinc finger BED domain-containing protein 1 (E3 SUMO-protein ligase ZBED1) [EC:2.3.2.-]	-	-	NP_001255876.1//BED-type domain-containing protein`[Caenorhabditis elegans]	-	-	tr|Q9U323|Q9U323_CAEEL//BED-type domain-containing protein {ECO:0000313|EMBL:CAB60302.3} OS=Caenorhabditis elegans {ECO:0000313|EMBL:CAB60302.3, ECO:0000313|WormBase:Y105C5A.15b} PE=1
NM_001270215.3	S4L_S4M_S4H	BC	7.83295108729268	0.404013383042014	2.17836937993755e-07	1.2331857376536e-05	Up	gene-CELE_F08B12.3	-	GO:0005228//intracellular sodium activated potassium channel activity`molecular_function`Enables the transmembrane transfer of potassium by a channel that opens in response to stimulus by a sodium ion or ions. Transport by a channel involves facilitated diffusion of a solute (by an energy-independent process) involving passage through a transmembrane aqueous pore or channel, without evidence for …	K04946//KCNT1, KNA1.1`potassium channel subfamily T member 1	-	-	NP_001257144.1//Ion_trans_2 domain-containing protein`[Caenorhabditis elegans]	PF07885.19//Ion_trans_2`Ion channel;PF03493.21//BK_channel_a`Calcium-activated BK potassium channel alpha subunit	-	tr|H9G2R6|H9G2R6_CAEEL//Ion_trans_2 domain-containing protein {ECO:0000313|EMBL:CCG28122.1} OS=Caenorhabditis elegans {ECO:0000313|WormBase:F08B12.3e} PE=1
NM_001264738.3	S4L_S4M_S4H	BC	2.72856250314381	2.54395921011832	2.45158678349986e-07	1.38403217504856e-05	Up	gene-CELE_F32B4.4	-	GO:0043565//sequence-specific DNA binding`molecular_function`Binding to DNA of a specific nucleotide composition, e.g. GC-rich DNA binding, or with a specific sequence motif or type of DNA e.g. promotor binding or rDNA binding. [GOC:jl];GO:0007586//digestion`biological_process`The whole of the physical, chemical, and biochemical processes carried out by multicellular organisms to break down inges…	K25092//SAFB`scaffold attachment factor B	-	KOG4661//Hsp27-ERE-TATA-binding protein/Scaffold attachment factor (SAF-B)`Transcription`[K]	NP_001251667.1//Pharyngeal muscle protein 2`[Caenorhabditis elegans]	PF00076.25//RRM_1`RNA recognition motif. (a.k.a. RRM, RBD, or RNP domain)	-	sp|O62203|PHM2_CAEEL//Pharyngeal muscle protein 2 {ECO:0000312|WormBase:F32B4.4a} OS=Caenorhabditis elegans ORFNames=F32B4.4 {ECO:0000312|WormBase:F32B4.4a} PE=1
gene-CELE_F56D1.4.t2	S4L_S4M_S4H	BC	7.83230886516358	0.407278734908435	2.48092068270666e-07	1.39674471293152e-05	Up	gene-CELE_F56D1.4	-	GO:0004725//protein tyrosine phosphatase activity`molecular_function`Catalysis of the reaction: protein tyrosine phosphate + H2O = protein tyrosine + phosphate. [EC:3.1.3.48]	K06777//PTPRD`receptor-type tyrosine-protein phosphatase delta [EC:3.1.3.48]	-	-	NP_001334206.1//Protein-tyrosine-phosphatase`[Caenorhabditis elegans]	PF00102.30//Y_phosphatase`Protein-tyrosine phosphatase	-	tr|A0A1I6CMB8|A0A1I6CMB8_CAEEL//Protein-tyrosine-phosphatase {ECO:0000256|ARBA:ARBA00013064} EC=3.1.3.48 {ECO:0000256|ARBA:ARBA00013064} OS=Caenorhabditis elegans {ECO:0000313|WormBase:F56D1.4e} PE=1
NM_001025834.6	S4L_S4M_S4H	BC	3.15316588252876	1.73647753675012	2.64505553290607e-07	1.48507186399573e-05	Up	gene-CELE_C25A1.10	-	GO:0040024//dauer larval development`biological_process`The process whose specific outcome is the progression of the dauer larva over time, through the facultative diapause of the dauer (enduring) larval stage, with specialized traits adapted for dispersal and long-term survival, with elevated stress resistance and without feeding. [GOC:ems, ISBN:087969307X];GO:0008286//insulin receptor signaling…	K25818//NOLC1`nucleolar and coiled-body phosphoprotein 1	-	KOG2992//Nucleolar GTPase/ATPase p130`Nuclear structure`[Y]	NP_001021005.1//Nucleolar protein dao-5`[Caenorhabditis elegans]	PF05022.15//SRP40_C`SRP40, C-terminal domain	-	sp|Q9XVS4|NOLC1_CAEEL//Nucleolar protein dao-5 {ECO:0000305} 140 kDa nucleolar phosphoprotein {ECO:0000250|UniProtKB:Q14978} Short=Nopp140 {ECO:0000250|UniProtKB:Q14978} Dauer or aging adult overexpression protein 5 {ECO:0000312|WormBase:C25A1.10a} OS=Caenorhabditis elegans ORFNames=C25A1.10 {ECO:0000312|WormBase:C25A1.10a} PE=1
gene-CELE_W01C8.3.t2	S4L_S4M_S4H	BC	7.80608615314781	0.382694090754382	2.82790259637193e-07	1.57052053949729e-05	Up	gene-CELE_W01C8.3	-	-	K11419//SUV39H, CLR4`[histone H3]-lysine9 N-trimethyltransferase SUV39H [EC:2.1.1.355]	ko00310//Lysine degradation`Metabolism`Amino acid metabolism;ko01100//Metabolic pathways`Metabolism`Global and overview maps	KOG1082//Histone H3 (Lys9) methyltransferase SUV39H1/Clr4, required for transcriptional silencing`Chromatin structure and dynamics`[B];KOG1082//Histone H3 (Lys9) methyltransferase SUV39H1/Clr4, required for transcriptional silencing`Transcription`[K]	NP_001379854.1//SET domain-containing protein`[Caenorhabditis elegans]	PF00856.31//SET`SET domain	-	tr|Q9GYG8|Q9GYG8_CAEEL//SET domain-containing protein {ECO:0000313|EMBL:CCD68665.2} OS=Caenorhabditis elegans {ECO:0000313|WormBase:W01C8.3} PE=1
NM_001047651.6	S4L_S4M_S4H	BC	7.80481154381405	0.379038599483797	2.82790259637193e-07	1.57052053949729e-05	Up	gene-CELE_F38A6.1	-	GO:0048598//embryonic morphogenesis`biological_process`The process in which anatomical structures are generated and organized during the embryonic phase. The embryonic phase begins with zygote formation. The end of the embryonic phase is organism-specific. For example, it would be at birth for mammals, larval hatching for insects and seed dormancy in plants. [GOC:jid, GOC:mtg_sensu];GO:0043565//s…	K08035//FOXA2, HNF3B`forkhead box protein A2, hepatocyte nuclear factor 3-beta	ko04212//Longevity regulating pathway - worm`Organismal Systems`Aging;ko04213//Longevity regulating pathway - multiple species`Organismal Systems`Aging	KOG3563//Forkhead/HNF-3-related transcription factor`Transcription`[K]	NP_001041116.1//Defective pharyngeal development protein 4`[Caenorhabditis elegans]	PF00250.21//Forkhead`Forkhead domain	Fork_head//http://bioinfo.life.hust.edu.cn/AnimalTFDB#!/tf_detail?species=Caenorhabditis_elegans&family=Fork_head	sp|Q17381|PHA4_CAEEL//Defective pharyngeal development protein 4 Ce-fkh-1 Fork head-HNF-3 homolog OS=Caenorhabditis elegans Synonyms=fkh-1 {ECO:0000312|WormBase:F38A6.1a} ORFNames=F38A6.1 PE=1
NM_001322663.4	S4L_S4M_S4H	BC	7.80213630060399	0.378089618917552	2.82790259637193e-07	1.57052053949729e-05	Up	gene-CELE_C26G2.1	-	GO:0016021//integral component of membrane`cellular_component`The component of a membrane consisting of the gene products and protein complexes having at least some part of their peptide sequence embedded in the hydrophobic region of the membrane. [GOC:dos, GOC:go_curators]	K24496//NPHS1`nephron	-	-	NP_001309674.1//Synaptogenesis protein syg-2`[Caenorhabditis elegans]	PF07679.19//I-set`Immunoglobulin I-set domain;PF13927.9//Ig_3`Immunoglobulin domain;PF07686.20//V-set`Immunoglobulin V-set domain;PF00047.28//ig`Immunoglobulin domain;PF08205.15//C2-set_2`CD80-like C2-set immunoglobulin domain;PF13895.9//Ig_2`Immunoglobulin domain;PF00041.24//fn3`Fibronectin type III domain	-	tr|A0A131MB76|A0A131MB76_CAEEL//Synaptogenesis protein syg-2 {ECO:0000313|EMBL:CZR14600.1} OS=Caenorhabditis elegans {ECO:0000313|EMBL:CZR14600.1} PE=1
gene-CELE_F59B2.13.t1	S4L_S4M_S4H	BC	7.80209372427592	0.379340311893343	2.82790259637193e-07	1.57052053949729e-05	Up	gene-CELE_F59B2.13	-	GO:0008528//G protein-coupled peptide receptor activity`molecular_function`Combining with a peptide and transmitting the signal across the membrane by activating an associated G-protein; promotes the exchange of GDP for GTP on the alpha subunit of a heterotrimeric G-protein complex. [GOC:dph, GOC:tb];GO:0016021//integral component of membrane`cellular_component`The component of a membrane consist…	K26202//Proc-R`proctolin receptor	-	-	NP_001335542.1//G_PROTEIN_RECEP_F1_2 domain-containing protein`[Caenorhabditis elegans]	PF10324.12//7TM_GPCR_Srw`Serpentine type 7TM GPCR chemoreceptor Srw;PF10320.12//7TM_GPCR_Srsx`Serpentine type 7TM GPCR chemoreceptor Srsx;PF00001.24//7tm_1`7 transmembrane receptor (rhodopsin family)	-	tr|A0A1N7SYQ7|A0A1N7SYQ7_CAEEL//G_PROTEIN_RECEP_F1_2 domain-containing protein {ECO:0000313|EMBL:SIT60432.1} OS=Caenorhabditis elegans {ECO:0000313|EMBL:SIT60432.1, ECO:0000313|WormBase:F59B2.13b} PE=4
NM_171663.4	S4L_S4M_S4H	BC	2.47800582605057	3.43383288240389	2.84331055500607e-07	1.57480981631728e-05	Up	gene-CELE_F20B6.8	-	GO:0005737//cytoplasm`cellular_component`The contents of a cell excluding the plasma membrane and nucleus, but including other subcellular structures. [ISBN:0198547684];GO:0018107//peptidyl-threonine phosphorylation`biological_process`The phosphorylation of peptidyl-threonine to form peptidyl-O-phospho-L-threonine. [RESID:AA0038];GO:0018105//peptidyl-serine phosphorylation`biological_process`The …	K08826//HIPK`homeodomain interacting protein kinase [EC:2.7.11.1]	-	KOG0667//Dual-specificity tyrosine-phosphorylation regulated kinase`General function prediction only`[R]	NP_741762.1//Homeodomain-interacting protein kinase 1`[Caenorhabditis elegans]	PF00069.28//Pkinase`Protein kinase domain;PF07714.20//PK_Tyr_Ser-Thr`Protein tyrosine and serine/threonine kinase	-	sp|Q8MQ70|HIPK_CAEEL//Homeodomain-interacting protein kinase 1 {ECO:0000305|PubMed:23904186} EC=2.7.11.1 {ECO:0000250|UniProtKB:Q86Z02} OS=Caenorhabditis elegans ORFNames=F20B6.8 {ECO:0000312|WormBase:F20B6.8b} PE=2
NM_001264997.3	S4L_S4M_S4H	BC	3.31956046411256	1.49640382809639	3.08677279740952e-07	1.70504676380898e-05	Up	gene-CELE_W02D9.2	-	GO:0016021//integral component of membrane`cellular_component`The component of a membrane consisting of the gene products and protein complexes having at least some part of their peptide sequence embedded in the hydrophobic region of the membrane. [GOC:dos, GOC:go_curators];GO:0005802//trans-Golgi network`cellular_component`The network of interconnected tubular and cisternal structures located wi…	K22943//YIPF6`protein YIPF6	-	-	NP_001251926.1//Protein YIPF`[Caenorhabditis elegans]	PF04893.20//Yip1`Yip1 domain	-	tr|D7SFP5|D7SFP5_CAEEL//Protein YIPF {ECO:0000256|RuleBase:RU361264} OS=Caenorhabditis elegans {ECO:0000313|EMBL:CBM41230.1, ECO:0000313|WormBase:W02D9.2c} PE=1
NM_001384076.2	S4L_S4M_S4H	BC	-2.09805	1.43020698810885	3.11222877482295e-07	1.71448667425932e-05	Down	gene-CELE_C07G2.2	-	GO:0051019//mitogen-activated protein kinase binding`molecular_function`Binding to a mitogen-activated protein kinase. [GOC:ai];GO:0071248//cellular response to metal ion`biological_process`Any process that results in a change in state or activity of a cell (in terms of movement, secretion, enzyme production, gene expression, etc.) as a result of a metal ion stimulus. [GOC:mah];GO:0000122//negati…	K09045//ATF7, ATFA`activating transcription factor 7	-	KOG1414//Transcriptional activator FOSB/c-Fos and related bZIP transcription factors`Transcription`[K]	NP_001370161.1//Transcription factor atf-7`[Caenorhabditis elegans]	-	TF_bZIP//http://bioinfo.life.hust.edu.cn/AnimalTFDB#!/tf_detail?species=Caenorhabditis_elegans&family=TF_bZIP	sp|Q86MD3|ATF7_CAEEL//Transcription factor atf-7 {ECO:0000305} cAMP-dependent transcription factor family member 7 {ECO:0000312|WormBase:C07G2.2c} OS=Caenorhabditis elegans ORFNames=C07G2.2 {ECO:0000312|WormBase:C07G2.2c} PE=1
NM_001029682.6	S4L_S4M_S4H	BC	7.79028702202596	0.366830763721491	3.226198736706e-07	1.7537000188678e-05	Up	gene-CELE_R09G11.2	-	GO:0048856//anatomical structure development`biological_process`The biological process whose specific outcome is the progression of an anatomical structure from an initial condition to its mature state. This process begins with the formation of the structure and ends with the mature structure, whatever form that may be including its natural destruction. An anatomical structure is any biological e…	K08704//NR2A4, Hnf4`hepatocyte nuclear factor 4	-	KOG3575//FOG: Hormone receptors`Signal transduction mechanisms`[T]	NP_001024853.1//Nuclear hormone receptor family member nhr-1`[Caenorhabditis elegans]	PF00105.21//zf-C4`Zinc finger, C4 type (two domains);PF00104.33//Hormone_recep`Ligand-binding domain of nuclear hormone receptor	RXR-like//http://bioinfo.life.hust.edu.cn/AnimalTFDB#!/tf_detail?species=Caenorhabditis_elegans&family=RXR-like	sp|Q21878|NHR1_CAEEL//Nuclear hormone receptor family member nhr-1 OS=Caenorhabditis elegans Name=nhr-1 ORFNames=R09G11.2 PE=1
NM_001404262.1	S4L_S4M_S4H	BC	7.78604526913376	0.361955917012715	3.226198736706e-07	1.7537000188678e-05	Up	gene-CELE_W05F2.4	-	-	-	-	-	NP_001032984.2//Uncharacterized protein CELE_W05F2.4`[Caenorhabditis elegans]	-	-	tr|G4SFA6|G4SFA6_CAEEL//Uncharacterized protein {ECO:0000313|EMBL:CCD70015.1} OS=Caenorhabditis elegans {ECO:0000313|EMBL:CCD70015.1, ECO:0000313|WormBase:W05F2.4b} PE=1
NM_001373380.2	S4L_S4M_S4H	BC	7.78375629356655	0.362651388944162	3.226198736706e-07	1.7537000188678e-05	Up	gene-CELE_C14F5.3	-	GO:0005523//tropomyosin binding`molecular_function`Binding to tropomyosin, a protein associated with actin filaments both in cytoplasm and, in association with troponin, in the thin filament of striated muscle. [GOC:curators, ISBN:0815316194];GO:0045214//sarcomere organization`biological_process`The myofibril assembly process that results in the organization of muscle actomyosin into sarcomeres. …	K12046//TNNT3`troponin T, fast skeletal muscle	ko04814//Motor proteins`Cellular Processes`Cell motility	-	NP_001359846.1//TropoNin T`[Caenorhabditis elegans]	PF00992.23//Troponin`Troponin	-	tr|H2KYL7|H2KYL7_CAEEL//TropoNin T {ECO:0000313|EMBL:CCD63846.2} OS=Caenorhabditis elegans {ECO:0000313|EMBL:CCD63846.2} PE=1
gene-CELE_B0261.2.t5	S4L_S4M_S4H	BC	7.78020199286895	0.357047765283969	3.226198736706e-07	1.7537000188678e-05	Up	gene-CELE_B0261.2	-	GO:0031932//TORC2 complex`cellular_component`A protein complex that contains at least TOR (target of rapamycin) and Rictor (rapamycin-insensitive companion of TOR), or orthologs of, in complex with other signaling components. Mediates the phosphorylation and activation of PKB (also called AKT). In Saccharomyces, the complex contains Avo1p, Avo2p, Tsc11p, Lst8p, Bit61p, Slm1p, Slm2p, and Tor2p. [G…	K07203//MTOR, FRAP, TOR`serine/threonine-protein kinase mTOR [EC:2.7.11.1]	ko04012//ErbB signaling pathway`Environmental Information Processing`Signal transduction;ko04136//Autophagy - other`Cellular Processes`Transport and catabolism;ko04140//Autophagy - animal`Cellular Processes`Transport and catabolism;ko04150//mTOR signaling pathway`Environmental Information Processing`Signal transduction;ko04212//Longevity regulating pathway - worm`Organismal Systems`Aging;ko04213/…	KOG0891//DNA-dependent protein kinase`Replication, recombination and repair`[L]	NP_491552.2//Target of rapamycin homolog`[Caenorhabditis elegans]	PF11865.11//DUF3385`Domain of unknown function (DUF3385);PF02259.26//FAT`FAT domain;PF08771.14//FRB_dom`FKBP12-rapamycin binding domain;PF00454.30//PI3_PI4_kinase`Phosphatidylinositol 3- and 4-kinase;PF02260.23//FATC`FATC domain	-	sp|Q95Q95|TOR_CAEEL//Target of rapamycin homolog EC=2.7.11.1 CeTOR Lethal protein 363 OS=Caenorhabditis elegans ORFNames=B0261.2 {ECO:0000312|WormBase:B0261.2a} PE=2
NM_001265215.2	S4L_S4M_S4H	BC	7.77708	0.353101948428241	3.226198736706e-07	1.7537000188678e-05	Up	gene-CELE_Y40B1A.3	-	-	-	-	-	NP_001252144.1//WW domain-containing protein`[Caenorhabditis elegans]	-	-	tr|B5WWM0|B5WWM0_CAEEL//WW domain-containing protein {ECO:0000313|EMBL:CAR81377.2} OS=Caenorhabditis elegans {ECO:0000313|WormBase:Y40B1A.3b} PE=1
NM_001306487.3	S4L_S4M_S4H	BC	2.94412932078637	1.98051424496598	3.28303106327099e-07	1.77987184073049e-05	Up	gene-CELE_K12C11.4	-	GO:0009605//response to external stimulus`biological_process`Any process that results in a change in state or activity of a cell or an organism (in terms of movement, secretion, enzyme production, gene expression, etc.) as a result of an external stimulus. [GOC:hb];GO:0000166//nucleotide binding`molecular_function`Binding to a nucleotide, any compound consisting of a nucleoside that is esterified…	K08803//DAPK`death-associated protein kinase [EC:2.7.11.1]	ko04140//Autophagy - animal`Cellular Processes`Transport and catabolism	-	NP_001293416.1//Non-specific serine/threonine protein kinase`[Caenorhabditis elegans]	PF12796.10//Ank_2`Ankyrin repeats (3 copies);PF13637.9//Ank_4`Ankyrin repeats (many copies);PF13857.9//Ank_5`Ankyrin repeats (many copies);PF16095.8//COR`C-terminal of Roc, COR, domain;PF00531.25//Death`Death domain	-	tr|W6SBC4|W6SBC4_CAEEL//Non-specific serine/threonine protein kinase {ECO:0000256|ARBA:ARBA00012513} EC=2.7.11.1 {ECO:0000256|ARBA:ARBA00012513} OS=Caenorhabditis elegans {ECO:0000313|WormBase:K12C11.4c} PE=1
NM_001047488.4	S4L_S4M_S4H	BC	2.45741864386657	3.44803028404582	3.35542381536933e-07	1.81431926776685e-05	Up	gene-CELE_F52G2.2	-	GO:0005829//cytosol`cellular_component`The part of the cytoplasm that does not contain organelles but which does contain other particulate matter, such as protein complexes. [GOC:hjd, GOC:jl];GO:0005783//endoplasmic reticulum`cellular_component`The irregular network of unit membranes, visible only by electron microscopy, that occurs in the cytoplasm of many eukaryotic cells. The membranes form a …	-	-	-	NP_001040953.1//RSD-2 domain-containing protein`[Caenorhabditis elegans]	PF07547.16//RSD-2`RSD-2 N-terminal domain;PF17793.4//AHD`ANC1 homology domain (AHD)	-	tr|Q2EEN1|Q2EEN1_CAEEL//RSD-2 domain-containing protein {ECO:0000313|EMBL:CAJ76945.1} OS=Caenorhabditis elegans {ECO:0000313|WormBase:F52G2.2b} PE=1
NM_001306353.3	S4L_S4M_S4H	BC	2.62496903913806	2.71607646946135	3.42971426133503e-07	1.8496087988826e-05	Up	gene-CELE_D2030.9	-	GO:0005737//cytoplasm`cellular_component`The contents of a cell excluding the plasma membrane and nucleus, but including other subcellular structures. [ISBN:0198547684];GO:0008021//synaptic vesicle`cellular_component`A secretory organelle, typically 50 nm in diameter, of presynaptic nerve terminals; accumulates in high concentrations of neurotransmitters and secretes these into the synaptic cleft…	K11801//DCAF11`DDB1- and CUL4-associated factor 11	-	KOG0266//WD40 repeat-containing protein`General function prediction only`[R]	NP_492124.1//DDB1-and CUL4-associated factor 11 homolog`[Caenorhabditis elegans]	-	-	sp|P90794|DCA11_CAEEL//DDB1- and CUL4-associated factor 11 homolog WD repeat-containing protein 23 OS=Caenorhabditis elegans ORFNames=D2030.9 {ECO:0000312|WormBase:D2030.9a} PE=3
NM_001312953.3	S4L_S4M_S4H	BC	4.21731043628097	0.878969659868159	3.58490198033375e-07	1.92822562422518e-05	Up	gene-CELE_R151.1	-	GO:0016021//integral component of membrane`cellular_component`The component of a membrane consisting of the gene products and protein complexes having at least some part of their peptide sequence embedded in the hydrophobic region of the membrane. [GOC:dos, GOC:go_curators];GO:0004713//protein tyrosine kinase activity`molecular_function`Catalysis of the reaction: ATP + a protein tyrosine = ADP + …	K05126//RET`proto-oncogene tyrosine-protein kinase Ret [EC:2.7.10.1]	ko04010//MAPK signaling pathway`Environmental Information Processing`Signal transduction;ko04020//Calcium signaling pathway`Environmental Information Processing`Signal transduction	KOG0200//Fibroblast/platelet-derived growth factor receptor and related receptor tyrosine kinases`Signal transduction mechanisms`[T]	NP_001299882.1//Protein kinase domain-containing protein`[Caenorhabditis elegans]	PF07714.20//PK_Tyr_Ser-Thr`Protein tyrosine and serine/threonine kinase;PF00069.28//Pkinase`Protein kinase domain	-	tr|A0A0K3AX69|A0A0K3AX69_CAEEL//Protein kinase domain-containing protein {ECO:0000313|EMBL:CTQ86582.1} OS=Caenorhabditis elegans {ECO:0000313|EMBL:CTQ86582.1, ECO:0000313|WormBase:R151.1c} PE=4
NM_077563.4	S4L_S4M_S4H	BC	7.7737508652826	0.351635039321378	3.68381557879196e-07	1.96084240665412e-05	Up	gene-CELE_D1053.3	-	-	K07855//RERG`Ras-related and estrogen-regulated growth inhibitor	-	-	NP_509964.2//Uncharacterized protein CELE_D1053.3`[Caenorhabditis elegans]	-	-	tr|Q18940|Q18940_CAEEL//Uncharacterized protein {ECO:0000313|EMBL:CAA91451.2} OS=Caenorhabditis elegans {ECO:0000313|EMBL:CAA91451.2, ECO:0000313|WormBase:D1053.3} PE=4
NM_001269203.3	S4L_S4M_S4H	BC	7.76687533868148	0.345871288821294	3.68381557879196e-07	1.96084240665412e-05	Up	gene-CELE_ZK287.4	-	GO:0004867//serine-type endopeptidase inhibitor activity`molecular_function`Binds to and stops, prevents or reduces the activity of serine-type endopeptidases, enzymes that catalyze the hydrolysis of nonterminal peptide bonds in a polypeptide chain; a serine residue (and a histidine residue) are at the active center of the enzyme. [GOC:ai]	K23087//TFPI2`tissue factor pathway inhibitor 2	-	-	NP_001256132.1//Uncharacterized protein CELE_ZK287.4`[Caenorhabditis elegans]	PF14625.9//Lustrin_cystein`Lustrin, cysteine-rich repeated domain;PF00014.26//Kunitz_BPTI`Kunitz/Bovine pancreatic trypsin inhibitor domain	-	tr|G3MU07|G3MU07_CAEEL//Uncharacterized protein {ECO:0000313|EMBL:CCD31172.1} OS=Caenorhabditis elegans {ECO:0000313|EMBL:CCD31172.1, ECO:0000313|WormBase:ZK287.4b} PE=4
gene-CELE_C13F10.1.t1	S4L_S4M_S4H	BC	7.76167891270557	0.33883439473626	3.68381557879196e-07	1.96084240665412e-05	Up	gene-CELE_C13F10.1	-	GO:0016021//integral component of membrane`cellular_component`The component of a membrane consisting of the gene products and protein complexes having at least some part of their peptide sequence embedded in the hydrophobic region of the membrane. [GOC:dos, GOC:go_curators]	-	-	-	NP_001294713.1//Uncharacterized protein CELE_C13F10.1`[Caenorhabditis elegans]	-	-	tr|H2KYG3|H2KYG3_CAEEL//Uncharacterized protein {ECO:0000313|EMBL:CCD63111.1} OS=Caenorhabditis elegans {ECO:0000313|EMBL:CCD63111.1} PE=4
NM_001029504.8	S4L_S4M_S4H	BC	7.76061538410206	0.340623150844653	3.68381557879196e-07	1.96084240665412e-05	Up	gene-CELE_F46H5.2	-	GO:0004865//protein serine/threonine phosphatase inhibitor activity`molecular_function`Binds to and stops, prevents or reduces the activity of a serine/threonine protein phosphatase, an enzyme that catalyzes the reaction: protein serine/threonine phosphate + H2O = protein serine/threonine + phosphate. [GOC:dph, GOC:tb]	-	-	-	NP_001024675.1//Uncharacterized protein CELE_F46H5.2`[Caenorhabditis elegans]	-	-	tr|Q7Z1R2|Q7Z1R2_CAEEL//Uncharacterized protein {ECO:0000313|EMBL:CCD71353.1} OS=Caenorhabditis elegans {ECO:0000313|EMBL:CCD71353.1, ECO:0000313|WormBase:F46H5.2b} PE=1
NM_076801.2	S4L_S4M_S4H	BC	-1.81595	3.62958751454949	4.15510060171374e-07	2.20597089717408e-05	Down	gene-CELE_C54D1.2	-	GO:0009897//external side of plasma membrane`cellular_component`The leaflet of the plasma membrane that faces away from the cytoplasm and any proteins embedded or anchored in it or attached to its surface. [GOC:dos, GOC:tb];GO:0045087//innate immune response`biological_process`Innate immune responses are defense responses mediated by germline encoded components that directly recognize components …	K22244//REG4`regenerating islet-derived protein 4	-	KOG4297//C-type lectin`Defense mechanisms`[V];KOG4297//C-type lectin`Signal transduction mechanisms`[T]	NP_509202.1//C-type lectin domain-containing protein`[Caenorhabditis elegans]	PF00059.24//Lectin_C`Lectin C-type domain	-	tr|Q18821|Q18821_CAEEL//C-type lectin domain-containing protein {ECO:0000313|EMBL:CCD66849.1} OS=Caenorhabditis elegans {ECO:0000313|EMBL:CCD66849.1} PE=4
gene-CELE_K01C8.5.t2	S4L_S4M_S4H	BC	2.55949536675128	2.82904405923458	4.44482759132216e-07	2.35369126173036e-05	Up	gene-CELE_K01C8.5	-	-	-	-	-	NP_495745.2//GEX Interacting protein`[Caenorhabditis elegans]	-	-	tr|Q21088|Q21088_CAEEL//GEX Interacting protein {ECO:0000313|EMBL:CAA88863.2} OS=Caenorhabditis elegans {ECO:0000313|WormBase:K01C8.5} PE=1
NM_001129275.4	S4L_S4M_S4H	BC	-2.03711	1.64002132055155	4.5326242797208e-07	2.39399663310099e-05	Down	gene-CELE_ZK1098.10	-	GO:0005737//cytoplasm`cellular_component`The contents of a cell excluding the plasma membrane and nucleus, but including other subcellular structures. [ISBN:0198547684];GO:0008432//JUN kinase binding`molecular_function`Binding to JUN kinase, an enzyme that catalyzes the phosphorylation and activation of members of the JUN family. [GOC:jl];GO:0019894//kinesin binding`molecular_function`Interacting…	K20317//SPAG9, JIP4`c-Jun-amino-terminal kinase-interacting protein 4	-	KOG2077//JNK/SAPK-associated protein-1`Signal transduction mechanisms`[T]	NP_001255009.1//JNK-interacting protein`[Caenorhabditis elegans]	PF19056.3//WD40_2`WD40 repeated domain	-	sp|P34609|JIP_CAEEL//JNK-interacting protein Short=JIP JNK MAP kinase scaffold protein Uncoordinated protein 16 OS=Caenorhabditis elegans ORFNames=ZK1098.10 {ECO:0000312|WormBase:ZK1098.10e} PE=1
NM_001381015.2	S4L_S4M_S4H	BC	2.56937499400466	2.78255941147913	4.58996334700543e-07	2.41804932828232e-05	Up	gene-CELE_F14B8.1	-	GO:0098719//sodium ion import across plasma membrane`biological_process`The directed movement of sodium ions from outside of a cell, across the plasma membrane and into the cytosol. [GOC:dos];GO:0071805//potassium ion transmembrane transport`biological_process`A process in which a potassium ion is transported from one side of a membrane to the other. [GOC:mah];GO:0016021//integral component of me…	K14722//SLC9A2, NHE2`solute carrier family 9 (sodium/hydrogen exchanger), member 2	-	KOG1966//Sodium/hydrogen exchanger protein`Inorganic ion transport and metabolism`[P]	NP_001024562.1//Sodium/hydrogen exchanger`[Caenorhabditis elegans]	PF00999.24//Na_H_Exchanger`Sodium/hydrogen exchanger family	-	tr|G5EDU2|G5EDU2_CAEEL//Sodium/hydrogen exchanger {ECO:0000256|RuleBase:RU003722} OS=Caenorhabditis elegans {ECO:0000313|WormBase:F14B8.1a} PE=1
gene-CELE_K04G11.2.t1	S4L_S4M_S4H	BC	7.72256162562246	0.304718707937818	4.81584112664273e-07	2.5240673199051e-05	Up	gene-CELE_K04G11.2	-	-	-	-	-	EGT50398.1//hypothetical protein CAEBREN_19425`[Caenorhabditis brenneri]	-	-	tr|G0N214|G0N214_CAEBE//Uncharacterized protein {ECO:0000313|EMBL:EGT50398.1} OS=Caenorhabditis brenneri (Nematode worm) ORFNames=CAEBREN_19425 {ECO:0000313|EMBL:EGT50398.1} PE=4
NR_145829.1	S4L_S4M_S4H	BC	7.71808515022275	0.299595486362061	4.81584112664273e-07	2.5240673199051e-05	Up	gene-CELE_M176.9	-	-	-	-	-	-	-	-	-
gene-CELE_ZK662.3.t5	S4L_S4M_S4H	BC	2.72358164582144	2.29830350015354	4.95397521109083e-07	2.58984219390011e-05	Up	gene-CELE_ZK662.3	-	GO:0003700//DNA-binding transcription factor activity`molecular_function`A transcription regulator activity that modulates transcription of gene sets via selective and non-covalent binding to a specific double-stranded genomic DNA sequence (sometimes referred to as a motif) within a cis-regulatory region. Regulatory regions include promoters (proximal and distal) and enhancers. Genes are transcri…	K14035//NR1IN`nuclear receptor subfamily 1 group I	ko04212//Longevity regulating pathway - worm`Organismal Systems`Aging	-	NP_001361880.1//Nuclear hormone receptor family member nhr-48`[Caenorhabditis elegans]	PF00105.21//zf-C4`Zinc finger, C4 type (two domains)	Miscellaneous//http://bioinfo.life.hust.edu.cn/AnimalTFDB#!/tf_detail?species=Caenorhabditis_elegans&family=Miscellaneous	tr|A0A5E4LX31|A0A5E4LX31_CAEEL//Nuclear receptor domain-containing protein {ECO:0000313|EMBL:VVC12415.1} OS=Caenorhabditis elegans {ECO:0000313|WormBase:ZK662.3d} PE=1
NM_001268052.3	S4L_S4M_S4H	BC	2.29531244590292	4.53174198055478	5.06823569655221e-07	2.64283343840826e-05	Up	gene-CELE_ZK512.2	-	GO:0003723//RNA binding`molecular_function`Binding to an RNA molecule or a portion thereof. [GOC:jl, GOC:mah];GO:0003724//RNA helicase activity`molecular_function`Unwinding of an RNA helix, driven by ATP hydrolysis. [GOC:jl, PMID:19158098];GO:0016887//ATP hydrolysis activity`molecular_function`Catalysis of the reaction: ATP + H2O = ADP + H+ Pi. ATP hydrolysis is used in some reactions as an energ…	K14809//DDX55, SPB4`ATP-dependent RNA helicase DDX55/SPB4 [EC:3.6.4.13]	-	KOG0345//ATP-dependent RNA helicase`RNA processing and modification`[A]	NP_001254980.1//putative ATP-dependent RNA helicase DDX55 homolog`[Caenorhabditis elegans]	PF00270.32//DEAD`DEAD/DEAH box helicase;PF00271.34//Helicase_C`Helicase conserved C-terminal domain;PF13959.9//DUF4217`Domain of unknown function (DUF4217)	-	sp|P34640|DDX55_CAEEL//Probable ATP-dependent RNA helicase DDX55 homolog EC=3.6.4.13 DEAD box protein 55 OS=Caenorhabditis elegans ORFNames=ZK512.2 PE=3
NM_071630.6	S4L_S4M_S4H	BC	3.15806940425723	1.55812003729333	5.34265908226095e-07	2.7788607251973e-05	Up	gene-CELE_T27C4.4	-	GO:0016575//histone deacetylation`biological_process`The modification of histones by removal of acetyl groups. [GOC:ai];GO:0043565//sequence-specific DNA binding`molecular_function`Binding to DNA of a specific nucleotide composition, e.g. GC-rich DNA binding, or with a specific sequence motif or type of DNA e.g. promotor binding or rDNA binding. [GOC:jl];GO:1900182//positive regulation of protein…	K11660//MTA`metastasis-associated protein MTA	ko03082//ATP-dependent chromatin remodeling`Genetic Information Processing`Chromosome	KOG3554//Histone deacetylase complex, MTA1 component`Chromatin structure and dynamics`[B]	NP_504031.1//Uncharacterized protein CELE_T27C4.4`[Caenorhabditis elegans]	PF01426.21//BAH`BAH domain;PF01448.27//ELM2`ELM2 domain	zf-GATA//http://bioinfo.life.hust.edu.cn/AnimalTFDB#!/tf_detail?species=Caenorhabditis_elegans&family=zf-GATA	tr|O61907|O61907_CAEEL//Uncharacterized protein {ECO:0000313|EMBL:CCD74255.1} OS=Caenorhabditis elegans {ECO:0000313|WormBase:T27C4.4a} PE=1
NM_068384.6	S4L_S4M_S4H	BC	-1.87035	2.63032632519573	5.40727379845126e-07	2.80534840383954e-05	Down	gene-CELE_Y4C6B.6	-	GO:0006680//glucosylceramide catabolic process`biological_process`The chemical reactions and pathways resulting in the breakdown of glucosylceramides, any compound formed by the replacement of the glycosidic hydroxyl group of a cyclic form of glucose by a ceramide group. [GOC:ai];GO:0004348//glucosylceramidase activity`molecular_function`Catalysis of the reaction: D-glucosyl-N-acylsphingosine + H…	K01201//GBA, srfJ`glucosylceramidase [EC:3.2.1.45]	ko00511//Other glycan degradation`Metabolism`Glycan biosynthesis and metabolism;ko00600//Sphingolipid metabolism`Metabolism`Lipid metabolism;ko01100//Metabolic pathways`Metabolism`Global and overview maps;ko04142//Lysosome`Cellular Processes`Transport and catabolism	KOG2566//Beta-glucocerebrosidase`Carbohydrate transport and metabolism`[G]	NP_500785.1//Putative glucosylceramidase 4`[Caenorhabditis elegans]	PF02055.19//Glyco_hydro_30`Glycosyl hydrolase family 30 TIM-barrel domain;PF17189.7//Glyco_hydro_30C`Glycosyl hydrolase family 30 beta sandwich domain	-	sp|Q9UB00|GLCM4_CAEEL//Putative glucosylceramidase 4 EC=3.2.1.45 Precursor OS=Caenorhabditis elegans Name=gba-4 ORFNames=Y4C6B.6 PE=3
NM_171099.5	S4L_S4M_S4H	BC	7.70213152350446	0.2862678695217	5.51378911601123e-07	2.85338586753581e-05	Up	gene-CELE_C48D5.2	-	GO:0005856//cytoskeleton`cellular_component`Any of the various filamentous elements that form the internal framework of cells, and typically remain after treatment of the cells with mild detergent to remove membrane constituents and soluble components of the cytoplasm. The term embraces intermediate filaments, microfilaments, microtubules, the microtrabecular lattice, and other structures charact…	K18037//PTPN4, MEG`tyrosine-protein phosphatase non-receptor type 4 [EC:3.1.3.48]	-	KOG0792//Protein tyrosine phosphatase PTPMEG, contains FERM domain`Signal transduction mechanisms`[T]	NP_741112.1//Tyrosine-protein phosphatase 1`[Caenorhabditis elegans]	PF00595.27//PDZ`PDZ domain;PF00102.30//Y_phosphatase`Protein-tyrosine phosphatase	-	sp|P28191|PTP1_CAEEL//Tyrosine-protein phosphatase 1 EC=3.1.3.48 Protein-tyrosine phosphatase 1 OS=Caenorhabditis elegans Name=ptp-1 ORFNames=C48D5.2 PE=2
NM_001380630.1	S4L_S4M_S4H	BC	2.7087497811902	2.28483775752457	5.86957162809082e-07	3.02985217567922e-05	Up	gene-CELE_ZC123.3	-	GO:0005634//nucleus`cellular_component`A membrane-bounded organelle of eukaryotic cells in which chromosomes are housed and replicated. In most cells, the nucleus contains all of the cell's chromosomes except the organellar chromosomes, and is the site of RNA synthesis and processing. In some species, or in specialized cell types, RNA metabolism or DNA replication may be absent. [GOC:go_curators]…	K09378//ZFHX3, ATBF1`zinc finger homeobox protein 3	-	-	NP_001370923.1//Zinc Finger and Homeobox`[Caenorhabditis elegans]	PF00046.32//Homeodomain`Homeodomain	Homeobox//http://bioinfo.life.hust.edu.cn/AnimalTFDB#!/tf_detail?species=Caenorhabditis_elegans&family=Homeobox	tr|V6CLS4|V6CLS4_CAEEL//Zinc Finger and Homeobox {ECO:0000313|EMBL:CDK13523.1} OS=Caenorhabditis elegans {ECO:0000313|WormBase:ZC123.3e} PE=1
gene-CELE_F28D1.9.t1	S4L_S4M_S4H	BC	-2.1282	0.994440727452792	6.09752879878546e-07	3.13961451440981e-05	Down	gene-CELE_F28D1.9	-	GO:0070328//triglyceride homeostasis`biological_process`Any process involved in the maintenance of an internal steady state of triglyceride within an organism or cell. [GOC:BHF, GOC:mah];GO:0005783//endoplasmic reticulum`cellular_component`The irregular network of unit membranes, visible only by electron microscopy, that occurs in the cytoplasm of many eukaryotic cells. The membranes form a compl…	K08745//SLC27A1_4, FATP1_4`solute carrier family 27 (fatty acid transporter), member 1/4 [EC:6.2.1.-]	-	KOG1179//Very long-chain acyl-CoA synthetase/fatty acid transporter`Lipid transport and metabolism`[I]	NP_502367.3//fatty Acid CoA Synthetase family`[Caenorhabditis elegans]	PF00501.31//AMP-binding`AMP-binding enzyme;PF13193.9//AMP-binding_C`AMP-binding enzyme C-terminal domain	ZBTB//http://bioinfo.life.hust.edu.cn/AnimalTFDB#!/tf_detail?species=Microcebus_murinus&family=ZBTB	tr|Q19878|Q19878_CAEEL//Fatty Acid CoA Synthetase family {ECO:0000313|EMBL:CAA94602.3} OS=Caenorhabditis elegans {ECO:0000313|WormBase:F28D1.9} PE=1
NM_001047294.4	S4L_S4M_S4H	BC	7.69913966251161	0.283771859994596	6.3187218336771e-07	3.24535254480062e-05	Up	gene-CELE_F10G7.5	-	GO:0016021//integral component of membrane`cellular_component`The component of a membrane consisting of the gene products and protein complexes having at least some part of their peptide sequence embedded in the hydrophobic region of the membrane. [GOC:dos, GOC:go_curators];GO:0022857//transmembrane transporter activity`molecular_function`Enables the transfer of a substance, usually a specific su…	K08177//oxlT`MFS transporter, OFA family, oxalate/formate antiporter	-	KOG2504//Monocarboxylate transporter`Carbohydrate transport and metabolism`[G]	NP_001040759.1//Uncharacterized protein CELE_F10G7.5`[Caenorhabditis elegans]	PF07690.19//MFS_1`Major Facilitator Superfamily	-	tr|Q1W0R3|Q1W0R3_CAEEL//Uncharacterized protein {ECO:0000313|EMBL:CCD69208.1} OS=Caenorhabditis elegans {ECO:0000313|EMBL:CCD69208.1, ECO:0000313|WormBase:F10G7.5b} PE=1
gene-CELE_Y43F8B.24.t2	S4L_S4M_S4H	BC	-2.15686	1.02242047940924	6.49636766463803e-07	3.32825156378568e-05	Down	gene-CELE_Y43F8B.24	-	-	-	-	KOG1001//Helicase-like transcription factor HLTF/DNA helicase RAD5, DEAD-box superfamily`Replication, recombination and repair`[L];KOG1001//Helicase-like transcription factor HLTF/DNA helicase RAD5, DEAD-box superfamily`Transcription`[K]	NP_001256864.1//Uncharacterized protein CELE_Y43F8B.24`[Caenorhabditis elegans]	-	-	tr|D8FRP3|D8FRP3_CAEEL//Uncharacterized protein {ECO:0000313|EMBL:CBO26310.1} OS=Caenorhabditis elegans {ECO:0000313|EMBL:CBO26310.1, ECO:0000313|WormBase:Y43F8B.24} PE=4
NM_062539.5	S4L_S4M_S4H	BC	-1.83812	2.8056266949088	6.85293837262839e-07	3.49708659888484e-05	Down	gene-CELE_C04G6.5	-	GO:0016021//integral component of membrane`cellular_component`The component of a membrane consisting of the gene products and protein complexes having at least some part of their peptide sequence embedded in the hydrophobic region of the membrane. [GOC:dos, GOC:go_curators];GO:0045087//innate immune response`biological_process`Innate immune responses are defense responses mediated by germline enc…	-	-	KOG1773//Stress responsive protein`General function prediction only`[R]	NP_494940.1//UPF0057 membrane protein C04G6.5`[Caenorhabditis elegans]	PF01679.20//Pmp3`Proteolipid membrane potential modulator	-	sp|Q17638|YAM5_CAEEL//UPF0057 membrane protein C04G6.5 OS=Caenorhabditis elegans ORFNames=C04G6.5 PE=3
NM_001313081.3	S4L_S4M_S4H	BC	2.82296334398999	1.98888459505821	6.86004397965991e-07	3.49708659888484e-05	Up	gene-CELE_Y108G3AL.7	-	GO:0003677//DNA binding`molecular_function`Any molecular function by which a gene product interacts selectively and non-covalently with DNA (deoxyribonucleic acid). [GOC:dph, GOC:jl, GOC:tb, GOC:vw]	-	-	KOG2744//DNA-binding proteins Bright/BRCAA1/RBP1 and related proteins containing BRIGHT domain`Transcription`[K]	NP_001300010.1//ARID domain-containing protein`[Caenorhabditis elegans]	-	ARID//http://bioinfo.life.hust.edu.cn/AnimalTFDB#!/tf_detail?species=Caenorhabditis_elegans&family=ARID	sp|A0A0K3AXH1|ARID1_CAEEL//AT-rich interactive domain-containing protein arid-1 {ECO:0000312|WormBase:Y108G3AL.7b} OS=Caenorhabditis elegans ORFNames=Y108G3AL.7 {ECO:0000312|WormBase:Y108G3AL.7b} PE=3
NM_001268502.3	S4L_S4M_S4H	BC	7.68127908617331	0.268868552963657	7.24794563274727e-07	3.67653836267054e-05	Up	gene-CELE_W08D2.5	-	GO:0046872//metal ion binding`molecular_function`Binding to a metal ion. [GOC:ai];GO:0006457//protein folding`biological_process`The process of assisting in the covalent and noncovalent assembly of single chain polypeptides or multisubunit complexes into the correct tertiary structure. [GOC:go_curators, GOC:rb];GO:0031410//cytoplasmic vesicle`cellular_component`A vesicle found in the cytoplasm of…	K13526//ATP13A2`cation-transporting P-type ATPase 13A2 [EC:7.2.2.-]	-	KOG0208//Cation transport ATPase`Inorganic ion transport and metabolism`[P]	Q27533.2//RecName: Full=Probable cation-transporting ATPase W08D2.5`[Caenorhabditis elegans]	PF00122.23//E1-E2_ATPase`E1-E2 ATPase;PF00702.29//Hydrolase`haloacid dehalogenase-like hydrolase	-	sp|Q27533|YH2M_CAEEL//Probable cation-transporting ATPase W08D2.5 EC=7.2.2.- OS=Caenorhabditis elegans ORFNames=W08D2.5 PE=3
NM_001027974.4	S4L_S4M_S4H	BC	7.67243074673452	0.258672495396154	7.24794563274727e-07	3.67653836267054e-05	Up	gene-CELE_F25H8.5	-	-	-	-	-	NP_001023145.1//Dauer Up-Regulated`[Caenorhabditis elegans]	-	-	tr|Q7JLY3|Q7JLY3_CAEEL//Dauer Up-Regulated {ECO:0000313|EMBL:CAE45744.1} OS=Caenorhabditis elegans {ECO:0000313|WormBase:F25H8.5d} PE=1
NM_001262316.5	S4L_S4M_S4H	BC	2.47468563959686	2.90586755435309	7.542365716731e-07	3.81643705266589e-05	Up	gene-CELE_W03D8.6	-	GO:0016021//integral component of membrane`cellular_component`The component of a membrane consisting of the gene products and protein complexes having at least some part of their peptide sequence embedded in the hydrophobic region of the membrane. [GOC:dos, GOC:go_curators];GO:0005912//adherens junction`cellular_component`A cell-cell junction composed of the epithelial cadherin-catenin complex. T…	K07380//CNTNAP2`contactin associated protein-like 2	-	-	NP_001249245.2//InTestinal NeureXin-like`[Caenorhabditis elegans]	PF02210.27//Laminin_G_2`Laminin G domain	-	tr|H1ZUX6|H1ZUX6_CAEEL//InTestinal NeureXin-like {ECO:0000313|EMBL:CCF23396.2} OS=Caenorhabditis elegans {ECO:0000313|WormBase:W03D8.6b} PE=1
NM_001356682.3	S4L_S4M_S4H	BC	-2.15055	0.966358189143098	7.64873143650957e-07	3.86072545143819e-05	Down	gene-CELE_K11C4.5	-	GO:0048763//calcium-induced calcium release activity`molecular_function`Enables transmembrane transfer of calcium ions from an intracellular store to the cytosol on induction by increased calcium concentration. [GOC:jid, GOC:nln, PMID:2990997, PMID:8381210, PMID:8653752];GO:0042383//sarcolemma`cellular_component`The outer membrane of a muscle cell, consisting of the plasma membrane, a covering ba…	K04962//RYR2`ryanodine receptor 2	ko04020//Calcium signaling pathway`Environmental Information Processing`Signal transduction	-	NP_001343819.1//Uncharacterized protein CELE_K11C4.5`[Caenorhabditis elegans]	PF08709.14//Ins145_P3_rec`Inositol 1,4,5-trisphosphate/ryanodine receptor;PF02815.22//MIR`MIR domain;PF01365.24//RYDR_ITPR`RIH domain;PF00622.31//SPRY`SPRY domain;PF02026.19//RyR`RyR domain;PF08454.14//RIH_assoc`RyR and IP3R Homology associated;PF13499.9//EF-hand_7`EF-hand domain pair;PF06459.15//RR_TM4-6`Ryanodine Receptor TM 4-6;PF00520.34//Ion_trans`Ion transport protein	-	tr|A0A2C9C370|A0A2C9C370_CAEEL//Uncharacterized protein {ECO:0000313|EMBL:SOF58817.1} OS=Caenorhabditis elegans {ECO:0000313|WormBase:K11C4.5p} PE=1
NM_065054.4	S4L_S4M_S4H	BC	-1.69959	7.83920226876164	7.99174832346695e-07	4.02395327746458e-05	Down	gene-CELE_Y46E12A.1	-	GO:0045087//innate immune response`biological_process`Innate immune responses are defense responses mediated by germline encoded components that directly recognize components of potential pathogens. [GO_REF:0000022, GOC:add, GOC:ebc, GOC:mtg_sensu]	-	-	-	NP_497455.1//CaeNaCin (Caenorhabditis bacteriocin)`[Caenorhabditis elegans]	PF07172.14//GRP`Glycine rich protein family	-	tr|Q9N3V6|Q9N3V6_CAEEL//CaeNaCin (Caenorhabditis bacteriocin) {ECO:0000313|EMBL:CCD73783.1} OS=Caenorhabditis elegans {ECO:0000313|WormBase:Y46E12A.1} PE=4
NM_001395341.1	S4L_S4M_S4H	BC	7.65099027224781	0.239385607380915	8.32171535611724e-07	4.16960666975332e-05	Up	gene-CELE_ZC123.4	-	GO:0005737//cytoplasm`cellular_component`The contents of a cell excluding the plasma membrane and nucleus, but including other subcellular structures. [ISBN:0198547684];GO:0006468//protein phosphorylation`biological_process`The process of introducing a phosphate group on to a protein. [GOC:hb];GO:0030332//cyclin binding`molecular_function`Binding to cyclins, proteins whose levels in a cell varies…	K08821//CDK14, PFTK1`cyclin-dependent kinase 14 [EC:2.7.11.22]	-	KOG0594//Protein kinase PCTAIRE and related kinases`General function prediction only`[R]	NP_001382289.1//Protein kinase domain-containing protein`[Caenorhabditis elegans]	PF00069.28//Pkinase`Protein kinase domain;PF07714.20//PK_Tyr_Ser-Thr`Protein tyrosine and serine/threonine kinase	bHLH//http://bioinfo.life.hust.edu.cn/AnimalTFDB#!/tf_detail?species=Mustela_putorius_furo&family=bHLH	tr|H2L0S7|H2L0S7_CAEEL//Protein kinase domain-containing protein {ECO:0000313|EMBL:CCD73560.2} OS=Caenorhabditis elegans {ECO:0000313|WormBase:ZC123.4b} PE=1
NM_001380163.1	S4L_S4M_S4H	BC	7.64465481080614	0.231188652890391	8.32171535611724e-07	4.16960666975332e-05	Up	gene-CELE_M02B7.3	-	GO:0030030//cell projection organization`biological_process`A process that is carried out at the cellular level which results in the assembly, arrangement of constituent parts, or disassembly of a prolongation or process extending from a cell, e.g. a flagellum or axon. [GOC:jl, GOC:mah, http://www.cogsci.princeton.edu/~wn/];GO:0030425//dendrite`cellular_component`A neuron projection that has a sh…	K20198//KIF17`kinesin family member 17	ko04814//Motor proteins`Cellular Processes`Cell motility	KOG4280//Kinesin-like protein`Cytoskeleton`[Z]	NP_001367796.1//Osmotic avoidance abnormal protein 3`[Caenorhabditis elegans]	PF16796.8//Microtub_bd`Microtubule binding;PF00225.26//Kinesin`Kinesin motor domain	ZBTB//http://bioinfo.life.hust.edu.cn/AnimalTFDB#!/tf_detail?species=Tetraodon_nigroviridis&family=ZBTB	sp|P46873|OSM3_CAEEL//Osmotic avoidance abnormal protein 3 Kinesin-like protein osm-3 OS=Caenorhabditis elegans ORFNames=M02B7.3 {ECO:0000312|WormBase:M02B7.3b} PE=1
gene-CELE_B0238.13.t1	S4L_S4M_S4H	BC	2.6657663985946	2.24541139122727	8.63899267590266e-07	4.31802138798227e-05	Up	gene-CELE_B0238.13	-	GO:0052689//carboxylic ester hydrolase activity`molecular_function`Catalysis of the hydrolysis of a carboxylic ester bond. [EC:3.1.1.-, EC:3.1.1.1, GOC:curators]	K03927//CES2`carboxylesterase 2 [EC:3.1.1.1 3.1.1.84 3.1.1.56]	ko00983//Drug metabolism - other enzymes`Metabolism`Xenobiotics biodegradation and metabolism	KOG1516//Carboxylesterase and related proteins`General function prediction only`[R]	NP_504398.1//Carboxylic ester hydrolase`[Caenorhabditis elegans]	PF00135.31//COesterase`Carboxylesterase family	-	tr|Q95YC3|Q95YC3_CAEEL//Carboxylic ester hydrolase {ECO:0000256|RuleBase:RU361235} EC=3.1.1.- {ECO:0000256|RuleBase:RU361235} OS=Caenorhabditis elegans {ECO:0000313|EMBL:CCD61498.1} PE=1
NM_001269262.3	S4L_S4M_S4H	BC	-2.00406	1.46639723222116	9.28249220949405e-07	4.62837257540539e-05	Down	gene-CELE_C51E3.10	-	GO:0016021//integral component of membrane`cellular_component`The component of a membrane consisting of the gene products and protein complexes having at least some part of their peptide sequence embedded in the hydrophobic region of the membrane. [GOC:dos, GOC:go_curators]	-	-	-	NP_001256191.1//Uncharacterized protein CELE_C51E3.10`[Caenorhabditis elegans]	-	-	tr|E7EM35|E7EM35_CAEEL//Uncharacterized protein {ECO:0000313|EMBL:CBY85344.1} OS=Caenorhabditis elegans {ECO:0000313|EMBL:CBY85344.1} PE=4
NM_072219.9	S4L_S4M_S4H	BC	2.78578382952027	1.95447859015832	9.34072947242162e-07	4.64610604559068e-05	Up	gene-CELE_F13H6.1	-	GO:0003700//DNA-binding transcription factor activity`molecular_function`A transcription regulator activity that modulates transcription of gene sets via selective and non-covalent binding to a specific double-stranded genomic DNA sequence (sometimes referred to as a motif) within a cis-regulatory region. Regulatory regions include promoters (proximal and distal) and enhancers. Genes are transcri…	K22045//BCL11A`B-cell lymphoma/leukemia 11A	-	-	NP_504620.2//mammalian BCL (B cell lymphoma) gene homologs`[Caenorhabditis elegans]	PF13465.9//zf-H2C2_2`Zinc-finger double domain	zf-C2H2//http://bioinfo.life.hust.edu.cn/AnimalTFDB#!/tf_detail?species=Caenorhabditis_elegans&family=zf-C2H2	tr|H2KZR6|H2KZR6_CAEEL//Mammalian BCL (B cell lymphoma) gene homologs {ECO:0000313|EMBL:CCD69465.1} OS=Caenorhabditis elegans {ECO:0000313|WormBase:F13H6.1a} PE=4
novel11.t1	S4L_S4M_S4H	BC	2.53499530072855	2.57019074730595	9.52244906054164e-07	4.7226550206992e-05	Up	novel11	-	GO:0008289//lipid binding`molecular_function`Binding to a lipid. [GOC:ai];GO:0006869//lipid transport`biological_process`The directed movement of lipids into, out of or within a cell, or between cells, by means of some agent such as a transporter or pore. Lipids are compounds soluble in an organic solvent but not, or sparingly, in an aqueous solvent. [ISBN:0198506732]	-	-	-	NP_492698.3//Uncharacterized protein CELE_ZC247.1`[Caenorhabditis elegans]	-	HTH//http://bioinfo.life.hust.edu.cn/AnimalTFDB#!/tf_detail?species=Caenorhabditis_elegans&family=HTH	tr|G5EBP5|G5EBP5_CAEEL//Uncharacterized protein {ECO:0000313|EMBL:CAB02312.3} OS=Caenorhabditis elegans {ECO:0000313|EMBL:CAB02312.3, ECO:0000313|WormBase:ZC247.1} PE=1
NM_078288.9	S4L_S4M_S4H	BC	7.63000316364251	0.220478943481032	9.56376242419444e-07	4.7226550206992e-05	Up	gene-CELE_C06G1.1	-	GO:0005615//extracellular space`cellular_component`That part of a multicellular organism outside the cells proper, usually taken to be outside the plasma membranes, and occupied by fluid. [ISBN:0198547684];GO:0008289//lipid binding`molecular_function`Binding to a lipid. [GOC:ai]	K25374//BPI`bactericidal permeability-increasing protein	-	-	NP_510689.1//BPI2 domain-containing protein`[Caenorhabditis elegans]	PF02886.20//LBP_BPI_CETP_C`LBP / BPI / CETP family, C-terminal domain	-	tr|H2KYI4|H2KYI4_CAEEL//BPI2 domain-containing protein {ECO:0000313|EMBL:CCD63409.1} OS=Caenorhabditis elegans {ECO:0000313|EMBL:CCD63409.1} PE=1
gene-CELE_F59H6.1.t3	S4L_S4M_S4H	BC	7.62692231304979	0.217920731884149	9.56376242419444e-07	4.7226550206992e-05	Up	gene-CELE_F59H6.1	-	-	K10463//KLHL26`kelch-like protein 26	-	-	NP_494160.4//BTB and MATH domain containing`[Caenorhabditis elegans]	PF00917.29//MATH`MATH domain;PF00651.34//BTB`BTB/POZ domain	-	tr|Q9N5P6|Q9N5P6_CAEEL//BTB and MATH domain containing {ECO:0000313|EMBL:CCD61292.1} OS=Caenorhabditis elegans {ECO:0000313|WormBase:F59H6.1} PE=4
NM_001307050.3	S4L_S4M_S4H	BC	2.27469942661974	4.01401173382107	1.00244603108844e-06	4.93825156612869e-05	Up	gene-CELE_C10C5.1	-	GO:0042391//regulation of membrane potential`biological_process`Any process that modulates the establishment or extent of a membrane potential, the electric potential existing across any membrane arising from charges in the membrane itself and from the charges present in the media on either side of the membrane. [GOC:jl, GOC:mtg_cardio, GOC:tb, ISBN:0198506732];GO:0030317//flagellated sperm motil…	K22128//PIEZO1_2, FAM38`piezo-type mechanosensitive ion channel component 1/2	-	KOG1893//Uncharacterized conserved protein`Function unknown`[S]	NP_001293979.1//Piezo-type mechanosensitive ion channel component 1`[Caenorhabditis elegans]	PF15917.8//PIEZO`Piezo;PF12166.11//Piezo_RRas_bdg`Piezo non-specific cation channel, R-Ras-binding domain	-	sp|A0A061ACU2|PIEZ1_CAEEL//Piezo-type mechanosensitive ion channel component 1 {ECO:0000312|WormBase:C10C5.1g} OS=Caenorhabditis elegans ORFNames=C10C5.1 {ECO:0000312|WormBase:C10C5.1g} PE=1
gene-CELE_C10G8.5.t3	S4L_S4M_S4H	BC	-1.8913	2.00608688451768	1.00819416945822e-06	4.95465782127275e-05	Down	gene-CELE_C10G8.5	-	GO:0098703//calcium ion import across plasma membrane`biological_process`The directed movement of calcium ions from outside of a cell, across the plasma membrane and into the cytosol. [GOC:dos];GO:0042383//sarcolemma`cellular_component`The outer membrane of a muscle cell, consisting of the plasma membrane, a covering basement membrane (about 100 nm thick and sometimes common to more than one fibe…	K05849//SLC8A, NCX`solute carrier family 8 (sodium/calcium exchanger)	ko04020//Calcium signaling pathway`Environmental Information Processing`Signal transduction	-	NP_504415.2//Na_Ca_ex domain-containing protein`[Caenorhabditis elegans]	PF01699.27//Na_Ca_ex`Sodium/calcium exchanger protein;PF16494.8//Na_Ca_ex_C`C-terminal extension of sodium/calcium exchanger domain;PF03160.17//Calx-beta`Calx-beta domain	-	tr|H2KYP3|H2KYP3_CAEEL//Na_Ca_ex domain-containing protein {ECO:0000313|EMBL:CCD64161.1} OS=Caenorhabditis elegans {ECO:0000313|EMBL:CCD64161.1} PE=1
NM_001136353.3	S4L_S4M_S4H	BC	2.77717254971059	1.94793983270173	1.03631755620309e-06	5.08068317685884e-05	Up	gene-CELE_T13H5.1	-	GO:0006470//protein dephosphorylation`biological_process`The process of removing one or more phosphoric residues from a protein. [GOC:hb];GO:0004725//protein tyrosine phosphatase activity`molecular_function`Catalysis of the reaction: protein tyrosine phosphate + H2O = protein tyrosine + phosphate. [EC:3.1.3.48]	K06776//PTPRK`receptor-type tyrosine-protein phosphatase kappa [EC:3.1.3.48]	-	-	NP_001129825.1//Tyrosine-protein phosphatase`[Caenorhabditis elegans]	PF00102.30//Y_phosphatase`Protein-tyrosine phosphatase	-	tr|G5EGM6|G5EGM6_CAEEL//Tyrosine-protein phosphatase {ECO:0000313|EMBL:CAR64683.1} OS=Caenorhabditis elegans {ECO:0000313|EMBL:CAR64683.1, ECO:0000313|WormBase:T13H5.1e} PE=1
NM_064653.5	S4L_S4M_S4H	BC	2.70160035540772	2.09225012508877	1.08657760814108e-06	5.31437587676258e-05	Up	gene-CELE_C09F9.3	-	GO:0006537//glutamate biosynthetic process`biological_process`The chemical reactions and pathways resulting in the formation of glutamate, the anion of 2-aminopentanedioic acid. [GOC:go_curators];GO:0006543//glutamine catabolic process`biological_process`The chemical reactions and pathways resulting in the breakdown of glutamine, 2-amino-4-carbamoylbutanoic acid. [GOC:ai];GO:0004359//glutaminase …	K01425//glsA, GLS`glutaminase [EC:3.5.1.2]	ko00220//Arginine biosynthesis`Metabolism`Amino acid metabolism;ko00250//Alanine, aspartate and glutamate metabolism`Metabolism`Amino acid metabolism;ko00470//D-Amino acid metabolism`Metabolism`Metabolism of other amino acids;ko01100//Metabolic pathways`Metabolism`Global and overview maps	-	NP_497054.2//Glutaminase`[Caenorhabditis elegans]	PF17959.4//EF-hand_14`EF-hand domain;PF04960.18//Glutaminase`Glutaminase;PF12796.10//Ank_2`Ankyrin repeats (3 copies)	-	tr|B0M0N9|B0M0N9_CAEEL//Glutaminase {ECO:0000256|ARBA:ARBA00012918} EC=3.5.1.2 {ECO:0000256|ARBA:ARBA00012918} OS=Caenorhabditis elegans {ECO:0000313|EMBL:CAP72487.1} PE=1
gene-CELE_ZK287.4.t1	S4L_S4M_S4H	BC	7.62089208243387	0.212907717591744	1.10019221872312e-06	5.3319334672089e-05	Up	gene-CELE_ZK287.4	-	GO:0004867//serine-type endopeptidase inhibitor activity`molecular_function`Binds to and stops, prevents or reduces the activity of serine-type endopeptidases, enzymes that catalyze the hydrolysis of nonterminal peptide bonds in a polypeptide chain; a serine residue (and a histidine residue) are at the active center of the enzyme. [GOC:ai]	K23087//TFPI2`tissue factor pathway inhibitor 2	-	-	NP_001256131.1//Uncharacterized protein CELE_ZK287.4`[Caenorhabditis elegans]	PF14625.9//Lustrin_cystein`Lustrin, cysteine-rich repeated domain;PF00014.26//Kunitz_BPTI`Kunitz/Bovine pancreatic trypsin inhibitor domain	-	tr|G3MU06|G3MU06_CAEEL//Uncharacterized protein {ECO:0000313|EMBL:CCD31171.1} OS=Caenorhabditis elegans {ECO:0000313|EMBL:CCD31171.1, ECO:0000313|WormBase:ZK287.4c} PE=4
NM_001306608.3	S4L_S4M_S4H	BC	7.61531850987316	0.206810812346514	1.10019221872312e-06	5.3319334672089e-05	Up	gene-CELE_Y54E2A.8	-	-	-	-	-	NP_001293537.1//Uncharacterized protein CELE_Y54E2A.8`[Caenorhabditis elegans]	-	-	tr|U4PAM0|U4PAM0_CAEEL//Uncharacterized protein {ECO:0000313|EMBL:CDH92944.1} OS=Caenorhabditis elegans {ECO:0000313|EMBL:CDH92944.1, ECO:0000313|WormBase:Y54E2A.8b} PE=4
NM_070943.4	S4L_S4M_S4H	BC	7.60638	0.197902756745832	1.10019221872312e-06	5.3319334672089e-05	Up	gene-CELE_K09C6.2	-	GO:0005737//cytoplasm`cellular_component`The contents of a cell excluding the plasma membrane and nucleus, but including other subcellular structures. [ISBN:0198547684];GO:0018105//peptidyl-serine phosphorylation`biological_process`The phosphorylation of peptidyl-serine to form peptidyl-O-phospho-L-serine. [RESID:AA0037];GO:0006897//endocytosis`biological_process`A vesicle-mediated transport proc…	K14758//HRR25`casein kinase I homolog HRR25 [EC:2.7.11.1]	ko03008//Ribosome biogenesis in eukaryotes`Genetic Information Processing`Translation	KOG1164//Casein kinase (serine/threonine/tyrosine protein kinase)`Signal transduction mechanisms`[T]	NP_503344.2//Protein kinase domain-containing protein`[Caenorhabditis elegans]	-	-	tr|O16946|O16946_CAEEL//Protein kinase domain-containing protein {ECO:0000313|EMBL:CCD71074.2} OS=Caenorhabditis elegans {ECO:0000313|EMBL:CCD71074.2, ECO:0000313|WormBase:K09C6.2e} PE=4
NM_001026175.5	S4L_S4M_S4H	BC	2.41326268622936	2.94098629968518	1.10057476046912e-06	5.3319334672089e-05	Up	gene-CELE_B0348.4	-	GO:0004435//phosphatidylinositol phospholipase C activity`molecular_function`Catalysis of the reaction: 1-phosphatidyl-1D-myo-inositol 4,5-bisphosphate + H(2)O = 1,2-diacylglycerol + 1D-myo-inositol 1,4,5-trisphosphate + H(+). [EC:3.1.4.11, RHEA:33179];GO:0040012//regulation of locomotion`biological_process`Any process that modulates the frequency, rate or extent of locomotion of a cell or organi…	K05858//PLCB`phosphatidylinositol phospholipase C, beta [EC:3.1.4.11]	ko00562//Inositol phosphate metabolism`Metabolism`Carbohydrate metabolism;ko01100//Metabolic pathways`Metabolism`Global and overview maps;ko04020//Calcium signaling pathway`Environmental Information Processing`Signal transduction;ko04070//Phosphatidylinositol signaling system`Environmental Information Processing`Signal transduction;ko04310//Wnt signaling pathway`Environmental Information Processi…	KOG1265//Phospholipase C`Lipid transport and metabolism`[I]	NP_001021346.1//1-phosphatidylinositol 4,5-bisphosphate phosphodiesterase beta egl-8`[Caenorhabditis elegans]	PF17787.4//PH_14`PH domain;PF09279.14//EF-hand_like`Phosphoinositide-specific phospholipase C, efhand-like;PF00388.22//PI-PLC-X`Phosphatidylinositol-specific phospholipase C, X domain;PF00387.22//PI-PLC-Y`Phosphatidylinositol-specific phospholipase C, Y domain;PF06631.14//DUF1154`Protein of unknown function (DUF1154)	-	sp|G5EBH0|PLCB_CAEEL//1-phosphatidylinositol 4,5-bisphosphate phosphodiesterase beta egl-8 EC=3.1.4.11 {ECO:0000250|UniProtKB:Q9QW07} Egg-laying defective protein 8 Phosphoinositide phospholipase C-beta egl-8 Phospholipase C-beta egl-8 {ECO:0000303|PubMed:10571228, ECO:0000312|EMBL:AAF05701.1} Short=PLC-beta egl-8 {ECO:0000250|UniProtKB:Q9QW07, ECO:0000303|PubMed:10571228} OS=Caenorhabditis elega…
gene-CELE_Y75B8A.28.t1	S4L_S4M_S4H	BC	-1.88472	2.00177075859256	1.15691016890739e-06	5.59164153099508e-05	Down	gene-CELE_Y75B8A.28	-	-	-	-	-	NP_499600.2//Uncharacterized protein CELE_Y75B8A.28`[Caenorhabditis elegans]	-	-	tr|Q9XW81|Q9XW81_CAEEL//Uncharacterized protein {ECO:0000313|EMBL:CAA22088.2} OS=Caenorhabditis elegans {ECO:0000313|EMBL:CAA22088.2, ECO:0000313|WormBase:Y75B8A.28} PE=4
rna-CELE_F40F12.1	S4L_S4M_S4H	BC	3.46180858943471	1.08587055391969	1.25424894435398e-06	6.04784085097558e-05	Up	gene-CELE_F40F12.1	-	-	-	-	-	-	-	-	-
NM_001372961.2	S4L_S4M_S4H	BC	7.6028	0.196426281997886	1.26688800943874e-06	6.08017236005344e-05	Up	gene-CELE_Y37A1A.4	-	-	K24818//RIPOR, FAM65`Rho family-interacting cell polarization regulator	-	-	NP_001359738.1//PL48 domain-containing protein`[Caenorhabditis elegans]	PF15903.8//PL48`Filopodia upregulated, FAM65	-	tr|G5EDU9|G5EDU9_CAEEL//PL48 domain-containing protein {ECO:0000313|EMBL:CAZ65538.2} OS=Caenorhabditis elegans {ECO:0000313|EMBL:CAZ65538.2, ECO:0000313|WormBase:Y37A1A.4a} PE=1
NM_001375223.2	S4L_S4M_S4H	BC	7.59963955497215	0.192308516273773	1.26688800943874e-06	6.08017236005344e-05	Up	gene-CELE_F32B4.8	-	-	-	-	-	NP_001362172.1//Uncharacterized protein CELE_F32B4.8`[Caenorhabditis elegans]	-	-	tr|A0A5K1IAU3|A0A5K1IAU3_CAEEL//Uncharacterized protein {ECO:0000313|EMBL:VWL57844.1} OS=Caenorhabditis elegans {ECO:0000313|EMBL:VWL57844.1, ECO:0000313|WormBase:F32B4.8b} PE=4
NM_065639.7	S4L_S4M_S4H	BC	2.32593758053177	3.22297060502427	1.42690240513757e-06	6.83212873562717e-05	Up	gene-CELE_C26E6.9	-	GO:0006325//chromatin organization`biological_process`Any process that results in the specification, formation or maintenance of the physical structure of eukaryotic chromatin. [GOC:mah, GOC:vw, PMID:20404130];GO:0060290//transdifferentiation`biological_process`The conversion of a differentiated cell of one fate into a differentiated cell of another fate without first undergoing cell division or …	K11422//SETD1, SET1`[histone H3]-lysine4 N-trimethyltransferase SETD1 [EC:2.1.1.354]	ko00310//Lysine degradation`Metabolism`Amino acid metabolism;ko01100//Metabolic pathways`Metabolism`Global and overview maps	KOG1080//Histone H3 (Lys4) methyltransferase complex, subunit SET1 and related methyltransferases`Chromatin structure and dynamics`[B];KOG1080//Histone H3 (Lys4) methyltransferase complex, subunit SET1 and related methyltransferases`Transcription`[K]	NP_498040.1//Histone-lysine N-methyltransferase set-2`[Caenorhabditis elegans]	PF00076.25//RRM_1`RNA recognition motif. (a.k.a. RRM, RBD, or RNP domain);PF00856.31//SET`SET domain	HMG//http://bioinfo.life.hust.edu.cn/AnimalTFDB#!/tf_detail?species=Pan_paniscus&family=HMG	sp|Q18221|SET2_CAEEL//Histone-lysine N-methyltransferase set-2 EC=2.1.1.- {ECO:0000269|PubMed:20555324, ECO:0000269|PubMed:21527717} SET domain-containing protein 2 OS=Caenorhabditis elegans Name=set-2 ORFNames=C26E6.9 PE=1
NM_001364052.5	S4L_S4M_S4H	BC	7.57050396883593	0.16666040397207	1.46030602614695e-06	6.9757695556712e-05	Up	gene-CELE_F39D8.1	-	-	-	-	-	NP_001350995.1//Prion-like-(Q/N-rich)-domain-bearing protein`[Caenorhabditis elegans]	-	-	tr|A0A2X0REC4|A0A2X0REC4_CAEEL//Prion-like-(Q/N-rich)-domain-bearing protein {ECO:0000313|EMBL:SPS41590.1} OS=Caenorhabditis elegans {ECO:0000313|WormBase:F39D8.1e} PE=4
[truncated: 2,010 more rows]

## Sheet: Table S5
Table S5. GO enrichment analyses of DETs in control vs S4 SEM-treatment group.
[truncated: 4,990 more rows]

## Sheet: Table S6
Table S6. KEGG enrichment analyses of DETs in control vs S4 SEM-treatment group. Purple fill indicates the significantly enriched pathways (p < 0.05).
[truncated: 120 more rows]

[truncated: 6 more sheets: Table S7, Table S8, Table S9, Table S14, Table S15, Table S17]
